# Supplementary material for: Treatment of Acute Respiratory Distress Syndrome Caused by COVID-19 with Human Umbilical Cord Mesenchymal Stem Cells
Source: Int J Mol Sci. 2023 Feb 23;24(5):4435. doi: 10.3390/ijms24054435 (PMC10003440; doi:10.3390/ijms24054435)
Supplement: Supplementary file 1 [file ijms-24-04435-s001.zip]

Archive with 5 entries (4 files):
- ijms-2104484-supplementary/
- ijms-2104484-supplementary/Supplementary_Figure_S1-S6.pdf
- ijms-2104484-supplementary/Supplementary_Table_S1.xlsx
- ijms-2104484-supplementary/Supplementary_Table_S2.pdf
- ijms-2104484-supplementary/Supplementary_Table_S3.xlsx
