# Supplementary material for: Treatment of Acute Respiratory Distress Syndrome Caused by COVID-19 with Human Umbilical Cord Mesenchymal Stem Cells
Source: Int J Mol Sci. 2023 Feb 23;24(5):4435. doi: 10.3390/ijms24054435 (PMC10003440; doi:10.3390/ijms24054435)
Supplement: Supplementary file 1 [file ijms-24-04435-s001.zip › ijms-2104484-supplementary/Supplementary_Table_S1.xlsx]

## Sheet: Лист2
	Supplementary Material
	Supplementary Table S1: Correlation analysis between CT scores, laboratory parameters, miRNAs, and cytokines
Correlations
			CT week 2 total score	CT week 8 total score	CT week 24 total score	CT week 48 total score	CRP	IP10	MCP-1a	TNFa	MIP-1a	G-CSF	IL-10	IL-2	IL6	ANGII	NT-proBNP	TNI	SP-D	RAGE	WBC	GRA	Eo	Neu total	Neu banded	ESR	Lym count	Lym perc	Mon	miR-27a-3p	miR-146a-5p	miR-21-5p	miR-221-3p	miR-126-3p	miR-133a-3p	miR-92a-3p	miR-424-5p
Spearman's rho	CT week 2 total score	Correlation Coefficient	1	,808**	,699**	,769**	,439**	0.295965	,386*	-0.0705972	,323*	-,367*	0.092838	,391*	0.275573	-,426**	-0.202289	0.258862	,373*	,437**	-0.0472395	0.0403951	-0.132779	0.0717162	0.098235	,445**	-0.253818	-0.0809476	-0.108227	-0.111378	0.0529174	-,412**	-0.226964	0.0866663	0.0432207	-,480**	-,571**
		Sig. (2-tailed)		3.28037e-11	1.27586e-07	6.72256e-09	0.00359148	0.0602681	0.0127579	0.656848	0.037139	0.0167831	0.558704	0.0114558	0.0811759	0.00551209	0.216827	0.0978555	0.0148492	0.00382024	0.75797	0.789822	0.384571	0.660113	0.520878	0.00245513	0.104809	0.597082	0.479156	0.50559	0.749013	0.00913453	0.164686	0.599854	0.796677	0.00198445	0.00014515
		N	48	44	44	40	42	41	41	42	42	42	42	41	41	41	39	42	42	42	45	46	45	40	45	44	42	45	45	38	39	39	39	39	38	39	39
	CT week 8 total score	Correlation Coefficient	,808**	1	,827**	,805**	,386*	0.14035	,471**	-0.059076	0.0929256	-,365*	0.191877	,363*	0.306202	-0.307136	-0.247342	,467**	0.103466	,436**	0.0604408	0.263165	-0.153746	0.221623	0.000766617	0.253606	-0.281454	-0.209567	-0.147471	-0.021633	0.00297491	-,479**	-0.316332	0.0294658	-0.0109788	-0.2761	-,426*
		Sig. (2-tailed)	3.28037e-11		4.73157e-11	3.71914e-10	0.0166066	0.407372	0.00329216	0.724604	0.578963	0.0243886	0.248475	0.0252853	0.0615268	0.0644449	0.151994	0.00314794	0.536468	0.00622207	0.707374	0.0922086	0.337191	0.187413	0.996205	0.114331	0.0826038	0.188496	0.35751	0.903345	0.986468	0.00360458	0.0641205	0.866562	0.950862	0.108386	0.0106409
		N	44	44	40	40	38	37	37	38	38	38	38	38	38	37	35	38	38	38	41	42	41	37	41	40	39	41	41	34	35	35	35	35	34	35	35
	CT week 24 total score	Correlation Coefficient	,699**	,827**	1	1,000**	,510**	0.153353	0.248538	0.0340733	0.0337484	-0.273135	-0.139274	,505**	-0.0522923	0.147714	-,367*	0.122039	0.0698445	,420**	0.305868	,457**	-0.0839823	0.281385	0.0849423	,457**	-0.0567282	-0.239915	-0.170175	-0.116639	-0.11528	-0.256455	-0.208031	-0.0784141	0.144481	-0.227196	-,351*
		Sig. (2-tailed)	1.27586e-07	4.73157e-11			0.00106016	0.364845	0.137995	0.839069	0.840584	0.0970774	0.404315	0.0014165	0.758558	0.382953	0.0302241	0.465447	0.676914	0.0086283	0.0517948	0.00233817	0.601641	0.0964111	0.597477	0.00304695	0.735147	0.130823	0.287449	0.511228	0.509611	0.136987	0.230447	0.654336	0.414934	0.189339	0.0385438
		N	44	40	44	36	38	37	37	38	38	38	38	37	37	37	35	38	38	38	41	42	41	36	41	40	38	41	41	34	35	35	35	35	34	35	35
	CT week 48 total score	Correlation Coefficient	,769**	,805**	1,000**	1	,475**	0.157347	,499**	0.0539828	0.141477	-,382*	0.0206348	,458**	0.0696364	-0.246238	-0.23663	,459**	0.111184	,510**	0.271993	,449**	-0.272242	0.330667	0.146602	,398*	-0.16378	-0.256437	-0.0594028	-0.0689404	-0.041153	-,353*	-0.272154	-0.049306	0.13311	-0.209065	-0.297001
		Sig. (2-tailed)	6.72256e-09	3.71914e-10			0.00390733	0.374154	0.00266616	0.758088	0.417548	0.0236854	0.90634	0.00570177	0.691002	0.160372	0.192256	0.00554487	0.524866	0.00173016	0.0985392	0.00474064	0.0982184	0.0523584	0.37979	0.0134092	0.332744	0.120162	0.723141	0.712494	0.823046	0.0471802	0.131839	0.788713	0.475316	0.250827	0.098793
		N	40	40	36	40	35	34	34	35	35	35	35	35	35	34	32	35	35	35	38	38	38	35	38	38	37	38	38	31	32	32	32	32	31	32	32
	CRP	Correlation Coefficient	,439**	,386*	,510**	,475**	1	0.262739	0.209239	0.059552	-0.0271481	-0.0976334	0.0495503	0.287688	-0.0672304	0.140803	-,574**	0.0303559	0.26693	0.245788	0.120643	-0.121804	-0.0945337	,411**	0.287675	,628**	-0.282467	-,562**	-0.170538	0.0224739	0.00769792	0.0112633	-0.060692	-0.101694	0.0599303	-,477**	-,435**
		Sig. (2-tailed)	0.00359148	0.0166066	0.00106016	0.00390733		0.0848783	0.172844	0.697579	0.85949	0.523447	0.746515	0.0582759	0.664572	0.361953	6.9486e-05	0.843085	0.076303	0.107787	0.42987	0.430909	0.536778	0.00939251	0.0553397	5.1023e-06	0.0699152	5.90008e-05	0.262697	0.889079	0.961411	0.943562	0.702601	0.521636	0.709737	0.00139067	0.00403081
		N	42	38	38	35	45	44	44	45	45	45	45	44	44	44	42	45	45	44	45	44	45	39	45	44	42	45	45	41	42	42	42	42	41	42	42
	IP10	Correlation Coefficient	0.295965	0.14035	0.153353	0.157347	0.262739	1	-0.165134	,372*	0.0101516	-0.079313	0.0209369	0.0599607	-0.152458	0.102922	-0.00842754	0.0768975	,310*	0.0209215	-,326*	-0.0917886	-,384**	0.223134	0.116547	0.255079	-,551**	-0.174834	-0.10726	-,472**	-0.17633	-0.240914	-,355*	-0.225437	-0.119343	-,409**	-,436**
		Sig. (2-tailed)	0.0602681	0.407372	0.364845	0.374154	0.0848783		0.284073	0.012815	0.947855	0.608816	0.892694	0.702501	0.329067	0.511331	0.957756	0.619802	0.0407943	0.894064	0.0309841	0.558279	0.00996777	0.178112	0.45121	0.0987771	0.00019073	0.256332	0.488307	0.00184937	0.263976	0.124313	0.0212436	0.151156	0.457361	0.00722462	0.00393121
		N	41	37	37	34	44	44	44	44	44	44	44	43	43	43	42	44	44	43	44	43	44	38	44	43	41	44	44	41	42	42	42	42	41	42	42
	MCP-1a	Correlation Coefficient	,386*	,471**	0.248538	,499**	0.209239	-0.165134	1	-0.214102	0.153396	-0.189865	0.122515	-0.108061	,381*	-,416**	-0.0613427	0.23279	-0.010994	,516**	0.158531	0.0726648	0.0931444	0.196159	0.145443	0.0875323	0.0309774	-0.0977261	0.135799	0.0723028	-0.0368705	-,396**	-0.257931	-0.0535635	-0.0935581	-0.123577	-0.134841
		Sig. (2-tailed)	0.0127579	0.00329216	0.137995	0.00266616	0.172844	0.284073		0.16285	0.320164	0.217042	0.428204	0.490353	0.0116383	0.00550328	0.699561	0.128341	0.943534	0.000400424	0.304034	0.643316	0.547592	0.237873	0.346189	0.576744	0.847536	0.52798	0.379435	0.653262	0.816681	0.00949253	0.0991112	0.736195	0.56069	0.43557	0.394551
		N	41	37	37	34	44	44	44	44	44	44	44	43	43	43	42	44	44	43	44	43	44	38	44	43	41	44	44	41	42	42	42	42	41	42	42
	TNFa	Correlation Coefficient	-0.0705972	-0.059076	0.0340733	0.0539828	0.059552	,372*	-0.214102	1	0.137717	0.000857011	-0.119197	0.0812601	-0.170965	,465**	-0.107366	0.267117	-0.146113	0.0980475	0.0036239	0.038368	-0.178595	0.134825	0.0505712	0.0845778	-0.162059	-0.231999	-0.0125318	-,368*	-,522**	-0.111255	-0.301839	-,339*	-0.0691638	-0.0206628	-0.0339519
		Sig. (2-tailed)	0.656848	0.724604	0.839069	0.758088	0.697579	0.012815	0.16285		0.366978	0.995542	0.435458	0.600021	0.26717	0.00148359	0.498551	0.0760893	0.338199	0.526617	0.981151	0.8047	0.240473	0.413168	0.74147	0.585166	0.30519	0.125151	0.934883	0.0178827	0.000396641	0.483029	0.0520539	0.028265	0.667426	0.896659	0.830973
		N	42	38	38	35	45	44	44	45	45	45	45	44	44	44	42	45	45	44	45	44	45	39	45	44	42	45	45	41	42	42	42	42	41	42	42
	MIP-1a	Correlation Coefficient	,323*	0.0929256	0.0337484	0.141477	-0.0271481	0.0101516	0.153396	0.137717	1	-,349*	-0.0826495	0.162126	-0.205885	-0.216552	0.0462835	-0.165681	,488**	,299*	-0.203981	-0.0237751	0.163354	-0.204687	0.28464	0.153102	-0.0483132	0.176023	,294*	-0.171663	0.0185621	-0.0769231	0.0174273	-0.091027	0.0237016	-0.112912	-0.143876
		Sig. (2-tailed)	0.037139	0.578963	0.840584	0.417548	0.85949	0.947855	0.320164	0.366978		0.0189228	0.589367	0.293057	0.179989	0.157978	0.771009	0.276733	0.000667169	0.0490298	0.178942	0.87825	0.28363	0.211312	0.0580794	0.321103	0.761255	0.247425	0.0496854	0.283192	0.907117	0.628249	0.912773	0.566434	0.88306	0.476493	0.363336
		N	42	38	38	35	45	44	44	45	45	45	45	44	44	44	42	45	45	44	45	44	45	39	45	44	42	45	45	41	42	42	42	42	41	42	42
	G-CSF	Correlation Coefficient	-,367*	-,365*	-0.273135	-,382*	-0.0976334	-0.079313	-0.189865	0.000857011	-,349*	1	0.238898	-,533**	-0.167636	0.0659426	0.163747	-,344*	-,364*	-,407**	-0.0302651	0.0291855	0.0557983	0.0453855	-0.209333	-0.0992653	0.00162522	-0.0421132	-0.239039	-0.106273	-0.0755069	0.143471	-0.0950528	-0.147851	-0.159473	,319*	0.224899
		Sig. (2-tailed)	0.0167831	0.0243886	0.0970774	0.0236854	0.523447	0.608816	0.217042	0.995542	0.0189228		0.114002	0.000193195	0.276736	0.670629	0.300113	0.0207262	0.0139047	0.00616574	0.843549	0.850829	0.715815	0.783814	0.167563	0.521469	0.99185	0.783565	0.113781	0.508414	0.634607	0.364702	0.549319	0.35009	0.319278	0.0393924	0.15216
		N	42	38	38	35	45	44	44	45	45	45	45	44	44	44	42	45	45	44	45	44	45	39	45	44	42	45	45	41	42	42	42	42	41	42	42
	IL-10	Correlation Coefficient	0.092838	0.191877	-0.139274	0.0206348	0.0495503	0.0209369	0.122515	-0.119197	-0.0826495	0.238898	1	-0.286595	-0.0143799	-0.227462	0.230111	0.010671	0.0397984	0.0220326	0.0119616	-0.028253	0.0898372	0.217475	-0.178629	-0.109169	-0.207569	-0.288186	-0.115432	0.0500131	0.219088	-,306*	-0.267801	0.278014	-0.173739	-0.0910233	-0.096535
		Sig. (2-tailed)	0.558704	0.248475	0.404315	0.90634	0.746515	0.892694	0.428204	0.435458	0.589367	0.114002		0.0592802	0.926186	0.137566	0.142637	0.944535	0.795199	0.887113	0.937839	0.855543	0.557287	0.183543	0.240382	0.480553	0.187161	0.0548881	0.450202	0.756157	0.163316	0.0483862	0.0864092	0.0746362	0.277322	0.566449	0.543081
		N	42	38	38	35	45	44	44	45	45	45	45	44	44	44	42	45	45	44	45	44	45	39	45	44	42	45	45	41	42	42	42	42	41	42	42
	IL-2	Correlation Coefficient	,391*	,363*	,505**	,458**	0.287688	0.0599607	-0.108061	0.0812601	0.162126	-,533**	-0.286595	1	-0.090986	0.27675	-,365*	0.0249581	0.148495	,305*	0.139997	0.125874	-0.0380195	-0.0281259	-0.0299562	0.134314	0.0448296	-0.0773814	-0.0102883	0.0231729	-0.113947	0.110985	0.239655	-0.0741354	0.0726147	-0.0953916	-0.208468
		Sig. (2-tailed)	0.0114558	0.0252853	0.0014165	0.00570177	0.0582759	0.702501	0.490353	0.600021	0.293057	0.000193195	0.0592802		0.55695	0.0724044	0.0190088	0.872241	0.336051	0.04674	0.364736	0.421227	0.80644	0.866882	0.846936	0.390503	0.780772	0.617594	0.947153	0.887135	0.478095	0.489682	0.131254	0.645048	0.656116	0.553	0.190877
		N	41	38	37	35	44	43	43	44	44	44	44	44	44	43	41	44	44	43	44	43	44	38	44	43	41	44	44	40	41	41	41	41	40	41	41
	IL6	Correlation Coefficient	0.275573	0.306202	-0.0522923	0.0696364	-0.0672304	-0.152458	,381*	-0.170965	-0.205885	-0.167636	-0.0143799	-0.090986	1	-,310*	0.198084	,410**	-0.207329	0.118798	-0.0395432	-0.148045	-0.0261115	-0.0175083	-0.0348622	0.02882	0.0700102	0.169698	-0.11444	0.243152	0.0484321	-0.149477	0.0109756	0.277178	0.220263	0.103484	0.102787
		Sig. (2-tailed)	0.0811759	0.0615268	0.758558	0.691002	0.664572	0.329067	0.0116383	0.26717	0.179989	0.276736	0.926186	0.55695		0.0429423	0.21443	0.00577393	0.176888	0.448004	0.79884	0.343424	0.866389	0.916907	0.822243	0.854441	0.663595	0.270785	0.459486	0.13057	0.763641	0.350935	0.945701	0.0793491	0.172024	0.519664	0.522495
		N	41	38	37	35	44	43	43	44	44	44	44	44	44	43	41	44	44	43	44	43	44	38	44	43	41	44	44	40	41	41	41	41	40	41	41
	ANGII	Correlation Coefficient	-,426**	-0.307136	0.147714	-0.246238	0.140803	0.102922	-,416**	,465**	-0.216552	0.0659426	-0.227462	0.27675	-,310*	1	-0.136934	-0.0983376	-0.236927	-0.00604184	0.129903	0.148993	0.0215929	0.149915	0.163559	-0.0798852	-0.0749761	-,338*	-0.0650716	-0.15591	-,378*	0.204355	0.0452962	-,319*	-0.177486	0.133798	0.164286
		Sig. (2-tailed)	0.00551209	0.0644449	0.382953	0.160372	0.361953	0.511331	0.00550328	0.00148359	0.157978	0.670629	0.137566	0.0724044	0.0429423		0.39326	0.525388	0.121503	0.969327	0.40066	0.340306	0.889352	0.368994	0.288755	0.610597	0.641293	0.0248228	0.674737	0.336711	0.0149079	0.199975	0.778548	0.0418351	0.273231	0.404287	0.304701
		N	41	37	37	34	44	43	43	44	44	44	44	43	43	44	41	44	44	43	44	43	44	38	44	43	41	44	44	40	41	41	41	41	40	41	41
	NT-proBNP	Correlation Coefficient	-0.202289	-0.247342	-,367*	-0.23663	-,574**	-0.00842754	-0.0613427	-0.107366	0.0462835	0.163747	0.230111	-,365*	0.198084	-0.136934	1	0.0847321	-0.137833	-0.0139397	-0.113714	0.220769	-0.0498247	-0.0784779	-0.175935	-0.294008	0.0395498	,335*	0.102702	0.00087108	0.0713881	-0.010453	0.0170975	0.234908	0.0043554	,352*	,369*
		Sig. (2-tailed)	0.216827	0.151994	0.0302241	0.192256	6.9486e-05	0.957756	0.699561	0.498551	0.771009	0.300113	0.142637	0.0190088	0.21443	0.39326		0.593676	0.384044	0.931068	0.473349	0.165418	0.754014	0.644303	0.265066	0.0620659	0.81107	0.030001	0.517492	0.995687	0.653245	0.947616	0.914418	0.134269	0.978439	0.0224153	0.0162035
		N	39	35	35	32	42	42	42	42	42	42	42	41	41	41	42	42	42	41	42	41	42	37	42	41	39	42	42	41	42	42	42	42	41	42	42
	TNI	Correlation Coefficient	0.258862	,467**	0.122039	,459**	0.0303559	0.0768975	0.23279	0.267117	-0.165681	-,344*	0.010671	0.0249581	,410**	-0.0983376	0.0847321	1	-0.234488	0.164152	-0.0568736	-0.00827239	-,352*	0.0697455	0.00323583	-0.0102343	-0.180807	-0.0889853	0.00863477	0.0534658	-0.10237	-0.119919	-0.11141	0.100331	,372*	0.00744508	0.0323507
		Sig. (2-tailed)	0.0978555	0.00314794	0.465447	0.00554487	0.843085	0.619802	0.128341	0.0760893	0.276733	0.0207262	0.944535	0.872241	0.00577393	0.525388	0.593676		0.121037	0.286986	0.710575	0.957498	0.0178186	0.673095	0.983169	0.94743	0.251846	0.561046	0.955107	0.73989	0.518856	0.449382	0.482415	0.527258	0.0166661	0.962677	0.838836
		N	42	38	38	35	45	44	44	45	45	45	45	44	44	44	42	45	45	44	45	44	45	39	45	44	42	45	45	41	42	42	42	42	41	42	42
	SP-D	Correlation Coefficient	,373*	0.103466	0.0698445	0.111184	0.26693	,310*	-0.010994	-0.146113	,488**	-,364*	0.0397984	0.148495	-0.207329	-0.236927	-0.137833	-0.234488	1	0.167125	-0.234895	-,305*	-0.0690605	0.20497	0.194442	,386**	-,383*	-0.181447	-0.0895789	-0.0925087	0.287092	-0.00348432	0.111579	0.0637712	0.0679443	-,450**	-,452**
		Sig. (2-tailed)	0.0148492	0.536468	0.676914	0.524866	0.076303	0.0407943	0.943534	0.338199	0.000667169	0.0139047	0.795199	0.336051	0.176888	0.121503	0.384044	0.121037		0.278225	0.120375	0.0442763	0.652152	0.210668	0.200577	0.00959211	0.0121821	0.232923	0.558425	0.565114	0.065265	0.982528	0.481747	0.688257	0.67296	0.00280249	0.00267223
		N	42	38	38	35	45	44	44	45	45	45	45	44	44	44	42	45	45	44	45	44	45	39	45	44	42	45	45	41	42	42	42	42	41	42	42
	RAGE	Correlation Coefficient	,437**	,436**	,420**	,510**	0.245788	0.0209215	,516**	0.0980475	,299*	-,407**	0.0220326	,305*	0.118798	-0.00604184	-0.0139397	0.164152	0.167125	1	0.0138184	0.0707937	-0.128432	0.216549	0.240658	0.227729	-0.121802	-0.0859692	-0.091365	0.0364967	-0.0885172	-0.132253	0.0148981	-0.0117616	0.015669	-0.0829413	-0.247691
		Sig. (2-tailed)	0.00382024	0.00622207	0.0086283	0.00173016	0.107787	0.894064	0.000400424	0.526617	0.0490298	0.00616574	0.887113	0.04674	0.448004	0.969327	0.931068	0.286986	0.278225		0.929061	0.647925	0.406062	0.191599	0.115576	0.141917	0.448075	0.578985	0.555301	0.823084	0.582086	0.409784	0.926341	0.941818	0.92355	0.606169	0.118431
		N	42	38	38	35	44	43	43	44	44	44	44	43	43	43	41	44	44	45	44	44	44	38	44	43	41	44	44	40	41	41	41	41	40	41	41
	WBC	Correlation Coefficient	-0.0472395	0.0604408	0.305868	0.271993	0.120643	-,326*	0.158531	0.0036239	-0.203981	-0.0302651	0.0119616	0.139997	-0.0395432	0.129903	-0.113714	-0.0568736	-0.234895	0.0138184	1	,478**	0.266042	,437**	-0.099051	0.0103729	,621**	-0.274053	-0.104816	0.220615	-0.00940185	-0.0303129	0.0260982	0.297212	0.100457	-0.00753769	0.201086
		Sig. (2-tailed)	0.75797	0.707374	0.0517948	0.0985392	0.42987	0.0309841	0.304034	0.981151	0.178942	0.843549	0.937839	0.364736	0.79884	0.40066	0.473349	0.710575	0.120375	0.929061		0.000779109	0.0675948	0.00377356	0.502981	0.94483	5.27455e-06	0.0594416	0.478322	0.16572	0.952878	0.848867	0.869684	0.0559445	0.532015	0.962213	0.20162
		N	45	41	41	38	45	44	44	45	45	45	45	44	44	44	42	45	45	44	48	46	48	42	48	47	45	48	48	41	42	42	42	42	41	42	42
	GRA	Correlation Coefficient	0.0403951	0.263165	,457**	,449**	-0.121804	-0.0917886	0.0726648	0.038368	-0.0237751	0.0291855	-0.028253	0.125874	-0.148045	0.148993	0.220769	-0.00827239	-,305*	0.0707937	,478**	1	0.180631	0.247441	-0.272582	-0.176358	0.269282	-0.0163641	0.0558841	-0.21711	-,334*	-0.273607	-,310*	-0.0864069	-0.166753	0.116314	0.124858
		Sig. (2-tailed)	0.789822	0.0922086	0.00233817	0.00474064	0.430909	0.558279	0.643316	0.8047	0.87825	0.850829	0.855543	0.421227	0.343424	0.340306	0.165418	0.957498	0.0442763	0.647925	0.000779109		0.229637	0.123712	0.0668416	0.246511	0.0807791	0.914044	0.712216	0.1784	0.0326147	0.0834582	0.0487146	0.59115	0.303753	0.468942	0.436681
		N	46	42	42	38	44	43	43	44	44	44	44	43	43	43	41	44	44	44	46	50	46	40	46	45	43	46	46	40	41	41	41	41	40	41	41
	Eo	Correlation Coefficient	-0.132779	-0.153746	-0.0839823	-0.272242	-0.0945337	-,384**	0.0931444	-0.178595	0.163354	0.0557983	0.0898372	-0.0380195	-0.0261115	0.0215929	-0.0498247	-,352*	-0.0690605	-0.128432	0.266042	0.180631	1	-0.0908208	0.124739	-,351*	,383**	0.154261	0.18292	0.106501	0.0444016	-0.0394305	-0.00689186	0.0702743	-0.182917	-0.023952	0.0752455
		Sig. (2-tailed)	0.384571	0.337191	0.601641	0.0982184	0.536778	0.00996777	0.547592	0.240473	0.28363	0.715815	0.557287	0.80644	0.866389	0.889352	0.754014	0.0178186	0.652152	0.406062	0.0675948	0.229637		0.567317	0.398255	0.015696	0.00934463	0.295163	0.21334	0.507497	0.780084	0.804194	0.965449	0.658321	0.252329	0.88032	0.635783
		N	45	41	41	38	45	44	44	45	45	45	45	44	44	44	42	45	45	44	48	46	48	42	48	47	45	48	48	41	42	42	42	42	41	42	42
	Neu total	Correlation Coefficient	0.0717162	0.221623	0.281385	0.330667	,411**	0.223134	0.196159	0.134825	-0.204687	0.0453855	0.217475	-0.0281259	-0.0175083	0.149915	-0.0784779	0.0697455	0.20497	0.216549	,437**	0.247441	-0.0908208	1	0.156628	,356*	-,347*	-,761**	-,468**	0.221507	0.16395	-0.0105506	-0.0451663	0.155652	0.0698887	-0.0679272	0.050738
		Sig. (2-tailed)	0.660113	0.187413	0.0964111	0.0523584	0.00939251	0.178112	0.237873	0.413168	0.211312	0.783814	0.183543	0.866882	0.916907	0.368994	0.644303	0.673095	0.210668	0.191599	0.00377356	0.123712	0.567317		0.321899	0.0205646	0.0243265	4.86905e-09	0.00177266	0.194172	0.332235	0.950582	0.790669	0.357615	0.685456	0.68955	0.765531
		N	40	37	36	35	39	38	38	39	39	39	39	38	38	38	37	39	39	38	42	40	42	42	42	42	42	42	42	36	37	37	37	37	36	37	37
	Neu banded	Correlation Coefficient	0.098235	0.000766617	0.0849423	0.146602	0.287675	0.116547	0.145443	0.0505712	0.28464	-0.209333	-0.178629	-0.0299562	-0.0348622	0.163559	-0.175935	0.00323583	0.194442	0.240658	-0.099051	-0.272582	0.124739	0.156628	1	,305*	-0.289607	-0.229143	0.0244695	0.215051	0.20812	0.288333	0.269488	-0.110397	0.165555	-0.110981	0.052697
		Sig. (2-tailed)	0.520878	0.996205	0.597477	0.37979	0.0553397	0.45121	0.346189	0.74147	0.0580794	0.167563	0.240382	0.846936	0.822243	0.288755	0.265066	0.983169	0.200577	0.115576	0.502981	0.0668416	0.398255	0.321899		0.0372889	0.0536503	0.117201	0.868877	0.176927	0.185968	0.0640601	0.084371	0.486433	0.300927	0.484117	0.740313
		N	45	41	41	38	45	44	44	45	45	45	45	44	44	44	42	45	45	44	48	46	48	42	48	47	45	48	48	41	42	42	42	42	41	42	42
	ESR	Correlation Coefficient	,445**	0.253606	,457**	,398*	,628**	0.255079	0.0875323	0.0845778	0.153102	-0.0992653	-0.109169	0.134314	0.02882	-0.0798852	-0.294008	-0.0102343	,386**	0.227729	0.0103729	-0.176358	-,351*	,356*	,305*	1	-,354*	-,373**	-0.212359	0.16398	0.279604	0.232902	0.19842	0.0775175	,368*	-0.218935	-0.265637
		Sig. (2-tailed)	0.00245513	0.114331	0.00304695	0.0134092	5.1023e-06	0.0987771	0.576744	0.585166	0.321103	0.521469	0.480553	0.390503	0.854441	0.610597	0.0620659	0.94743	0.00959211	0.141917	0.94483	0.246511	0.015696	0.0205646	0.0372889		0.0171732	0.00986496	0.151841	0.31198	0.0766479	0.142807	0.213636	0.629997	0.019333	0.16905	0.0932269
		N	44	40	40	38	44	43	43	44	44	44	44	43	43	43	41	44	44	43	47	45	47	42	47	47	45	47	47	40	41	41	41	41	40	41	41
	Lym count	Correlation Coefficient	-0.253818	-0.281454	-0.0567282	-0.16378	-0.282467	-,551**	0.0309774	-0.162059	-0.0483132	0.00162522	-0.207569	0.0448296	0.0700102	-0.0749761	0.0395498	-0.180807	-,383*	-0.121802	,621**	0.269282	,383**	-,347*	-0.289607	-,354*	1	,465**	0.155788	0.0949511	-0.110739	0.0210932	0.0635839	0.2518	0.0861702	0.206065	0.284353
		Sig. (2-tailed)	0.104809	0.0826038	0.735147	0.332744	0.0699152	0.00019073	0.847536	0.30519	0.761255	0.99185	0.187161	0.780772	0.663595	0.641293	0.81107	0.251846	0.0121821	0.448075	5.27455e-06	0.0807791	0.00934463	0.0243265	0.0536503	0.0171732		0.00130708	0.306825	0.570681	0.502134	0.89858	0.700569	0.122016	0.60697	0.208188	0.0793573
		N	42	39	38	37	42	41	41	42	42	42	42	41	41	41	39	42	42	41	45	43	45	42	45	45	45	45	45	38	39	39	39	39	38	39	39
	Lym perc	Correlation Coefficient	-0.0809476	-0.209567	-0.239915	-0.256437	-,562**	-0.174834	-0.0977261	-0.231999	0.176023	-0.0421132	-0.288186	-0.0773814	0.169698	-,338*	,335*	-0.0889853	-0.181447	-0.0859692	-0.274053	-0.0163641	0.154261	-,761**	-0.229143	-,373**	,465**	1	0.281492	-0.1587	-0.081229	-0.00810668	0.0563415	0.0667991	0.0530719	0.187345	0.114953
		Sig. (2-tailed)	0.597082	0.188496	0.130823	0.120162	5.90008e-05	0.256332	0.52798	0.125151	0.247425	0.783565	0.0548881	0.617594	0.270785	0.0248228	0.030001	0.561046	0.232923	0.578985	0.0594416	0.914044	0.295163	4.86905e-09	0.117201	0.00986496	0.00130708		0.0525963	0.321662	0.609082	0.959363	0.723041	0.674257	0.741741	0.234813	0.46851
		N	45	41	41	38	45	44	44	45	45	45	45	44	44	44	42	45	45	44	48	46	48	42	48	47	45	48	48	41	42	42	42	42	41	42	42
	Mon	Correlation Coefficient	-0.108227	-0.147471	-0.170175	-0.0594028	-0.170538	-0.10726	0.135799	-0.0125318	,294*	-0.239039	-0.115432	-0.0102883	-0.11444	-0.0650716	0.102702	0.00863477	-0.0895789	-0.091365	-0.104816	0.0558841	0.18292	-,468**	0.0244695	-0.212359	0.155788	0.281492	1	-0.0901697	-0.191211	-0.0172938	-0.0330377	-0.152055	-0.165954	-0.118202	0.0617519
		Sig. (2-tailed)	0.479156	0.35751	0.287449	0.723141	0.262697	0.488307	0.379435	0.934883	0.0496854	0.113781	0.450202	0.947153	0.459486	0.674737	0.517492	0.955107	0.558425	0.555301	0.478322	0.712216	0.21334	0.00177266	0.868877	0.151841	0.306825	0.0525963		0.575032	0.225122	0.913439	0.83546	0.336404	0.299747	0.455948	0.697652
		N	45	41	41	38	45	44	44	45	45	45	45	44	44	44	42	45	45	44	48	46	48	42	48	47	45	48	48	41	42	42	42	42	41	42	42
	miR-27a-3p	Correlation Coefficient	-0.111378	-0.021633	-0.116639	-0.0689404	0.0224739	-,472**	0.0723028	-,368*	-0.171663	-0.106273	0.0500131	0.0231729	0.243152	-0.15591	0.00087108	0.0534658	-0.0925087	0.0364967	0.220615	-0.21711	0.106501	0.221507	0.215051	0.16398	0.0949511	-0.1587	-0.0901697	1	,753**	,541**	,674**	,707**	,393*	0.252962	,345*
		Sig. (2-tailed)	0.50559	0.903345	0.511228	0.712494	0.889079	0.00184937	0.653262	0.0178827	0.283192	0.508414	0.756157	0.887135	0.13057	0.336711	0.995687	0.73989	0.565114	0.823084	0.16572	0.1784	0.507497	0.194172	0.176927	0.31198	0.570681	0.321662	0.575032		1.3216e-08	0.000257776	1.37038e-06	2.31516e-07	0.0121078	0.110549	0.0271113
		N	38	34	34	31	41	41	41	41	41	41	41	40	40	40	41	41	41	40	41	40	41	36	41	40	38	41	41	41	41	41	41	41	40	41	41
	miR-146a-5p	Correlation Coefficient	0.0529174	0.00297491	-0.11528	-0.041153	0.00769792	-0.17633	-0.0368705	-,522**	0.0185621	-0.0755069	0.219088	-0.113947	0.0484321	-,378*	0.0713881	-0.10237	0.287092	-0.0885172	-0.00940185	-,334*	0.0444016	0.16395	0.20812	0.279604	-0.110739	-0.081229	-0.191211	,753**	1	,449**	,606**	,657**	,427**	0.111903	0.125192
		Sig. (2-tailed)	0.749013	0.986468	0.509611	0.823046	0.961411	0.263976	0.816681	0.000396641	0.907117	0.634607	0.163316	0.478095	0.763641	0.0149079	0.653245	0.518856	0.065265	0.582086	0.952878	0.0326147	0.780084	0.332235	0.185968	0.0766479	0.502134	0.609082	0.225122	1.3216e-08		0.00286968	2.10727e-05	2.31913e-06	0.00540606	0.480467	0.429545
		N	39	35	35	32	42	42	42	42	42	42	42	41	41	41	42	42	42	41	42	41	42	37	42	41	39	42	42	41	42	42	42	42	41	42	42
	miR-21-5p	Correlation Coefficient	-,412**	-,479**	-0.256455	-,353*	0.0112633	-0.240914	-,396**	-0.111255	-0.0769231	0.143471	-,306*	0.110985	-0.149477	0.204355	-0.010453	-0.119919	-0.00348432	-0.132253	-0.0303129	-0.273607	-0.0394305	-0.0105506	0.288333	0.232902	0.0210932	-0.00810668	-0.0172938	,541**	,449**	1	,877**	0.211409	,539**	,399**	,355*
		Sig. (2-tailed)	0.00913453	0.00360458	0.136987	0.0471802	0.943562	0.124313	0.00949253	0.483029	0.628249	0.364702	0.0483862	0.489682	0.350935	0.199975	0.947616	0.449382	0.982528	0.409784	0.848867	0.0834582	0.804194	0.950582	0.0640601	0.142807	0.89858	0.959363	0.913439	0.000257776	0.00286968		2.4404e-14	0.178952	0.000279771	0.00878397	0.0209971
		N	39	35	35	32	42	42	42	42	42	42	42	41	41	41	42	42	42	41	42	41	42	37	42	41	39	42	42	41	42	42	42	42	41	42	42
	miR-221-3p	Correlation Coefficient	-0.226964	-0.316332	-0.208031	-0.272154	-0.060692	-,355*	-0.257931	-0.301839	0.0174273	-0.0950528	-0.267801	0.239655	0.0109756	0.0452962	0.0170975	-0.11141	0.111579	0.0148981	0.0260982	-,310*	-0.00689186	-0.0451663	0.269488	0.19842	0.0635839	0.0563415	-0.0330377	,674**	,606**	,877**	1	,392*	,529**	,322*	,338*
		Sig. (2-tailed)	0.164686	0.0641205	0.230447	0.131839	0.702601	0.0212436	0.0991112	0.0520539	0.912773	0.549319	0.0864092	0.131254	0.945701	0.778548	0.914418	0.482415	0.481747	0.926341	0.869684	0.0487146	0.965449	0.790669	0.084371	0.213636	0.700569	0.723041	0.83546	1.37038e-06	2.10727e-05	2.4404e-14		0.0101882	0.000377597	0.037302	0.0287505
		N	39	35	35	32	42	42	42	42	42	42	42	41	41	41	42	42	42	41	42	41	42	37	42	41	39	42	42	41	42	42	42	42	41	42	42
	miR-126-3p	Correlation Coefficient	0.0866663	0.0294658	-0.0784141	-0.049306	-0.101694	-0.225437	-0.0535635	-,339*	-0.091027	-0.147851	0.278014	-0.0741354	0.277178	-,319*	0.234908	0.100331	0.0637712	-0.0117616	0.297212	-0.0864069	0.0702743	0.155652	-0.110397	0.0775175	0.2518	0.0667991	-0.152055	,707**	,657**	0.211409	,392*	1	,422**	0.036869	0.191638
		Sig. (2-tailed)	0.599854	0.866562	0.654336	0.788713	0.521636	0.151156	0.736195	0.028265	0.566434	0.35009	0.0746362	0.645048	0.0793491	0.0418351	0.134269	0.527258	0.688257	0.941818	0.0559445	0.59115	0.658321	0.357615	0.486433	0.629997	0.122016	0.674257	0.336404	2.31516e-07	2.31913e-06	0.178952	0.0101882		0.00599829	0.816689	0.224069
		N	39	35	35	32	42	42	42	42	42	42	42	41	41	41	42	42	42	41	42	41	42	37	42	41	39	42	42	41	42	42	42	42	41	42	42
	miR-133a-3p	Correlation Coefficient	0.0432207	-0.0109788	0.144481	0.13311	0.0599303	-0.119343	-0.0935581	-0.0691638	0.0237016	-0.159473	-0.173739	0.0726147	0.220263	-0.177486	0.0043554	,372*	0.0679443	0.015669	0.100457	-0.166753	-0.182917	0.0698887	0.165555	,368*	0.0861702	0.0530719	-0.165954	,393*	,427**	,539**	,529**	,422**	1	0.305226	0.26324
		Sig. (2-tailed)	0.796677	0.950862	0.414934	0.475316	0.709737	0.457361	0.56069	0.667426	0.88306	0.319278	0.277322	0.656116	0.172024	0.273231	0.978439	0.0166661	0.67296	0.92355	0.532015	0.303753	0.252329	0.685456	0.300927	0.019333	0.60697	0.741741	0.299747	0.0121078	0.00540606	0.000279771	0.000377597	0.00599829		0.0523128	0.0963306
		N	38	34	34	31	41	41	41	41	41	41	41	40	40	40	41	41	41	40	41	40	41	36	41	40	38	41	41	40	41	41	41	41	41	41	41
	miR-92a-3p	Correlation Coefficient	-,480**	-0.2761	-0.227196	-0.209065	-,477**	-,409**	-0.123577	-0.0206628	-0.112912	,319*	-0.0910233	-0.0953916	0.103484	0.133798	,352*	0.00744508	-,450**	-0.0829413	-0.00753769	0.116314	-0.023952	-0.0679272	-0.110981	-0.218935	0.206065	0.187345	-0.118202	0.252962	0.111903	,399**	,322*	0.036869	0.305226	1	,794**
		Sig. (2-tailed)	0.00198445	0.108386	0.189339	0.250827	0.00139067	0.00722462	0.43557	0.896659	0.476493	0.0393924	0.566449	0.553	0.519664	0.404287	0.0224153	0.962677	0.00280249	0.606169	0.962213	0.468942	0.88032	0.68955	0.484117	0.16905	0.208188	0.234813	0.455948	0.110549	0.480467	0.00878397	0.037302	0.816689	0.0523128		3.46264e-10
		N	39	35	35	32	42	42	42	42	42	42	42	41	41	41	42	42	42	41	42	41	42	37	42	41	39	42	42	41	42	42	42	42	41	42	42
	miR-424-5p	Correlation Coefficient	-,571**	-,426*	-,351*	-0.297001	-,435**	-,436**	-0.134841	-0.0339519	-0.143876	0.224899	-0.096535	-0.208468	0.102787	0.164286	,369*	0.0323507	-,452**	-0.247691	0.201086	0.124858	0.0752455	0.050738	0.052697	-0.265637	0.284353	0.114953	0.0617519	,345*	0.125192	,355*	,338*	0.191638	0.26324	,794**	1
		Sig. (2-tailed)	0.00014515	0.0106409	0.0385438	0.098793	0.00403081	0.00393121	0.394551	0.830973	0.363336	0.15216	0.543081	0.190877	0.522495	0.304701	0.0162035	0.838836	0.00267223	0.118431	0.20162	0.436681	0.635783	0.765531	0.740313	0.0932269	0.0793573	0.46851	0.697652	0.0271113	0.429545	0.0209971	0.0287505	0.224069	0.0963306	3.46264e-10
		N	39	35	35	32	42	42	42	42	42	42	42	41	41	41	42	42	42	41	42	41	42	37	42	41	39	42	42	41	42	42	42	42	41	42	42
**. Correlation is significant at the 0.01 level (2-tailed).
*. Correlation is significant at the 0.05 level (2-tailed).
