# Supplementary material for: Treatment of Acute Respiratory Distress Syndrome Caused by COVID-19 with Human Umbilical Cord Mesenchymal Stem Cells
Source: Int J Mol Sci. 2023 Feb 23;24(5):4435. doi: 10.3390/ijms24054435 (PMC10003440; doi:10.3390/ijms24054435)
Supplement: Supplementary file 1 [file ijms-24-04435-s001.zip › ijms-2104484-supplementary/Supplementary_Table_S3.xlsx]

## Sheet: MSC_vs_Ctrl_DEG
Supplementary Material
Supplementary Table S3: List of differentially expressed genes in PBMC of patients with COVID-19 after 6 days in co-culture with UC-MSC
gene_id	Contr	MSC	log2FoldChange	pvalue	padj	gene_name	gene_description
ENSG00000169884	37.1211	568.279	3.92327	1.72971e-72	4.80651e-68	WNT10B	Wnt family member 10B [Source:HGNC Symbol;Acc:HGNC:12775]
ENSG00000158473	5.34994	264.293	5.60834	2.04798e-65	2.84547e-61	CD1D	CD1d molecule [Source:HGNC Symbol;Acc:HGNC:1637]
ENSG00000125538	17.1184	383.692	4.47533	3.75947e-62	3.48227e-58	IL1B	interleukin 1 beta [Source:HGNC Symbol;Acc:HGNC:5992]
ENSG00000141622	5.67302	80.5696	3.86641	8.45673e-59	5.87489e-55	RNF165	ring finger protein 165 [Source:HGNC Symbol;Acc:HGNC:31696]
ENSG00000125084	16.1768	170.562	3.38519	1.04804e-56	5.82456e-53	WNT1	Wnt family member 1 [Source:HGNC Symbol;Acc:HGNC:12774]
ENSG00000116741	133.501	460.176	1.7843	2.64037e-56	1.22284e-52	RGS2	regulator of G protein signaling 2 [Source:HGNC Symbol;Acc:HGNC:9998]
ENSG00000162496	1085	3412.72	1.65357	2.12642e-55	8.44129e-52	DHRS3	dehydrogenase/reductase 3 [Source:HGNC Symbol;Acc:HGNC:17693]
ENSG00000155659	0.706534	1144.78	10.596	7.47488e-47	2.5964e-43	VSIG4	V-set and immunoglobulin domain containing 4 [Source:HGNC Symbol;Acc:HGNC:17032]
ENSG00000146054	26.3483	125.275	2.24767	2.59431e-46	8.01008e-43	TRIM7	tripartite motif containing 7 [Source:HGNC Symbol;Acc:HGNC:16278]
ENSG00000171551	3.5559	149.58	5.37604	2.50749e-45	6.96782e-42	ECEL1	endothelin converting enzyme like 1 [Source:HGNC Symbol;Acc:HGNC:3147]
ENSG00000102445	99.5226	485.07	2.2836	3.01594e-45	7.61882e-42	RUBCNL	RUN and cysteine rich domain containing beclin 1 interacting protein like [Source:HGNC Symbol;Acc:HGNC:20420]
ENSG00000117322	21.076	249.873	3.55218	1.83964e-44	4.26e-41	CR2	complement C3d receptor 2 [Source:HGNC Symbol;Acc:HGNC:2336]
ENSG00000004660	86.7114	365.358	2.07294	3.01039e-44	6.43483e-41	CAMKK1	calcium/calmodulin dependent protein kinase kinase 1 [Source:HGNC Symbol;Acc:HGNC:1469]
ENSG00000065361	20.4225	142.741	2.79304	5.43482e-43	1.07873e-39	ERBB3	erb-b2 receptor tyrosine kinase 3 [Source:HGNC Symbol;Acc:HGNC:3431]
ENSG00000186815	1453	4836.37	1.73475	5.90494e-43	1.09391e-39	TPCN1	two pore segment channel 1 [Source:HGNC Symbol;Acc:HGNC:18182]
ENSG00000147459	117.631	755.49	2.68023	1.58224e-42	2.74796e-39	DOCK5	dedicator of cytokinesis 5 [Source:HGNC Symbol;Acc:HGNC:23476]
ENSG00000112182	699.271	1903.48	1.44476	5.69707e-42	9.31236e-39	BACH2	BTB domain and CNC homolog 2 [Source:HGNC Symbol;Acc:HGNC:14078]
ENSG00000128218	16.3564	335.218	4.3425	2.07714e-40	3.20664e-37	VPREB3	V-set pre-B cell surrogate light chain 3 [Source:HGNC Symbol;Acc:HGNC:12710]
ENSG00000180549	638.733	60.085	-3.4107	8.61927e-40	1.19756e-36	FUT7	fucosyltransferase 7 [Source:HGNC Symbol;Acc:HGNC:4018]
ENSG00000137101	257.54	778.912	1.5933	1.25685e-39	1.63581e-36	CD72	CD72 molecule [Source:HGNC Symbol;Acc:HGNC:1696]
ENSG00000265666	13.3096	73.466	2.4446	1.29508e-39	1.63581e-36	RARA-AS1	RARA antisense RNA 1 [Source:HGNC Symbol;Acc:HGNC:49577]
ENSG00000123689	38.6234	703.49	4.187	3.23362e-39	3.90677e-36	G0S2	G0/G1 switch 2 [Source:HGNC Symbol;Acc:HGNC:30229]
ENSG00000105655	530.722	1425.72	1.426	5.47032e-39	6.33372e-36	ISYNA1	inositol-3-phosphate synthase 1 [Source:HGNC Symbol;Acc:HGNC:29821]
ENSG00000012779	153.081	1179.52	2.94414	3.93732e-37	4.37641e-34	ALOX5	arachidonate 5-lipoxygenase [Source:HGNC Symbol;Acc:HGNC:435]
ENSG00000085185	251.354	519.607	1.04341	8.60542e-36	9.19721e-33	BCORL1	BCL6 corepressor like 1 [Source:HGNC Symbol;Acc:HGNC:25657]
ENSG00000125772	1020.8	2855.84	1.48355	1.85354e-35	1.90764e-32	GPCPD1	glycerophosphocholine phosphodiesterase 1 [Source:HGNC Symbol;Acc:HGNC:26957]
ENSG00000174885	161.07	1009.73	2.64604	3.02809e-35	3.00517e-32	NLRP6	NLR family pyrin domain containing 6 [Source:HGNC Symbol;Acc:HGNC:22944]
ENSG00000151650	3.21326	115.805	5.19098	6.87775e-35	6.59031e-32	VENTX	VENT homeobox [Source:HGNC Symbol;Acc:HGNC:13639]
ENSG00000262655	67.5056	549.468	3.02217	2.73766e-34	2.5358e-31	SPON1	spondin 1 [Source:HGNC Symbol;Acc:HGNC:11252]
ENSG00000072694	31.3091	493.699	3.97194	9.46573e-34	8.48496e-31	FCGR2B	Fc fragment of IgG receptor IIb [Source:HGNC Symbol;Acc:HGNC:3618]
ENSG00000170345	96.2242	1300.84	3.75587	1.1924e-33	1.03545e-30	FOS	Fos proto-oncogene, AP-1 transcription factor subunit [Source:HGNC Symbol;Acc:HGNC:3796]
ENSG00000102265	524.892	1849.8	1.81771	1.90757e-33	1.60629e-30	TIMP1	TIMP metallopeptidase inhibitor 1 [Source:HGNC Symbol;Acc:HGNC:11820]
ENSG00000065989	1138.71	4059.17	1.8332	2.41782e-33	1.97607e-30	PDE4A	phosphodiesterase 4A [Source:HGNC Symbol;Acc:HGNC:8780]
ENSG00000124391	8.84879	52.3159	2.55684	6.81961e-33	5.26398e-30	IL17C	interleukin 17C [Source:HGNC Symbol;Acc:HGNC:5983]
ENSG00000125384	1236.46	4766.38	1.94641	7.82589e-33	5.87746e-30	PTGER2	prostaglandin E receptor 2 [Source:HGNC Symbol;Acc:HGNC:9594]
ENSG00000009950	0.82198	170.276	7.77604	8.09398e-33	5.91883e-30	MLXIPL	MLX interacting protein like [Source:HGNC Symbol;Acc:HGNC:12744]
ENSG00000187621	7.36706	70.4843	3.25029	1.3005e-32	9.2662e-30	TCL6	T cell leukemia/lymphoma 6 (non-protein coding) [Source:HGNC Symbol;Acc:HGNC:13463]
ENSG00000181804	717.971	269.591	-1.41318	1.70993e-32	1.18789e-29	SLC9A9	solute carrier family 9 member A9 [Source:HGNC Symbol;Acc:HGNC:20653]
ENSG00000133317	1.3989	163.428	6.94815	5.33148e-32	3.61344e-29	LGALS12	galectin 12 [Source:HGNC Symbol;Acc:HGNC:15788]
ENSG00000220785	26.1316	96.9684	1.88975	1.58009e-31	1.04542e-28	MTMR9LP	myotubularin related protein 9-like, pseudogene [Source:HGNC Symbol;Acc:HGNC:27920]
novel.20	120.605	10.8976	-3.47567	1.94787e-31	1.25878e-28	-	- && sp|Q8WTZ3|YS049_HUMAN Zinc finger protein ENSP00000375192 OS=Homo sapiens OX=9606 PE=2 SV=1 && -
ENSG00000130449	210.578	474.476	1.16939	2.27715e-31	1.43812e-28	ZSWIM6	zinc finger SWIM-type containing 6 [Source:HGNC Symbol;Acc:HGNC:29316]
ENSG00000173585	3.56235	196.955	5.7785	2.64927e-31	1.63595e-28	CCR9	C-C motif chemokine receptor 9 [Source:HGNC Symbol;Acc:HGNC:1610]
ENSG00000182885	7.97455	203.624	4.66964	6.01206e-31	3.55454e-28	ADGRG3	adhesion G protein-coupled receptor G3 [Source:HGNC Symbol;Acc:HGNC:13728]
ENSG00000168010	1728.74	3844.83	1.15286	6.90333e-31	3.99645e-28	ATG16L2	autophagy related 16 like 2 [Source:HGNC Symbol;Acc:HGNC:25464]
ENSG00000276462	4.50631	142.58	4.99629	1.23365e-30	6.99605e-28	BX255923.2	-
ENSG00000113448	1552.57	4414.84	1.50754	6.98116e-30	3.80377e-27	PDE4D	phosphodiesterase 4D [Source:HGNC Symbol;Acc:HGNC:8783]
ENSG00000166927	20.4004	490.594	4.58031	9.31607e-30	4.97836e-27	MS4A7	membrane spanning 4-domains A7 [Source:HGNC Symbol;Acc:HGNC:13378]
ENSG00000105676	1052.15	440.003	-1.25763	1.43872e-29	7.54322e-27	ARMC6	armadillo repeat containing 6 [Source:HGNC Symbol;Acc:HGNC:25049]
ENSG00000185697	364.848	1057.8	1.53546	1.46837e-29	7.55614e-27	MYBL1	MYB proto-oncogene like 1 [Source:HGNC Symbol;Acc:HGNC:7547]
ENSG00000143226	35.3399	780.252	4.4619	1.58528e-29	8.00939e-27	FCGR2A	Fc fragment of IgG receptor IIa [Source:HGNC Symbol;Acc:HGNC:3616]
ENSG00000106976	16.5761	89.4348	2.4199	1.64168e-29	8.14542e-27	DNM1	dynamin 1 [Source:HGNC Symbol;Acc:HGNC:2972]
ENSG00000132514	3.35871	140.729	5.38677	1.67083e-29	8.14542e-27	CLEC10A	C-type lectin domain containing 10A [Source:HGNC Symbol;Acc:HGNC:16916]
ENSG00000175505	50.2597	324.28	2.68476	2.33076e-29	1.11667e-26	CLCF1	cardiotrophin like cytokine factor 1 [Source:HGNC Symbol;Acc:HGNC:17412]
ENSG00000174326	20.4729	89.1542	2.10458	7.44294e-29	3.5055e-26	SLC16A11	solute carrier family 16 member 11 [Source:HGNC Symbol;Acc:HGNC:23093]
ENSG00000163739	4.23701	122.766	4.87046	8.21978e-29	3.80686e-26	CXCL1	C-X-C motif chemokine ligand 1 [Source:HGNC Symbol;Acc:HGNC:4602]
ENSG00000110079	2.02496	83.5117	5.36562	9.13541e-29	4.16155e-26	MS4A4A	membrane spanning 4-domains A4A [Source:HGNC Symbol;Acc:HGNC:13371]
ENSG00000100767	55.1907	404.809	2.87325	2.40038e-28	1.07583e-25	PAPLN	papilin, proteoglycan like sulfated glycoprotein [Source:HGNC Symbol;Acc:HGNC:19262]
ENSG00000170458	32.4099	2299.18	6.14719	6.01831e-28	2.65455e-25	CD14	CD14 molecule [Source:HGNC Symbol;Acc:HGNC:1628]
novel.121	2.51947	35.6929	3.78626	3.29696e-27	1.4315e-24	-	- && - && -
ENSG00000185340	150.089	689.965	2.2002	4.99754e-27	2.13648e-24	GAS2L1	growth arrest specific 2 like 1 [Source:HGNC Symbol;Acc:HGNC:16955]
ENSG00000178726	7.58961	263.002	5.10824	6.82885e-27	2.87515e-24	THBD	thrombomodulin [Source:HGNC Symbol;Acc:HGNC:11784]
ENSG00000182853	10.3008	140.955	3.75886	9.75462e-27	4.04569e-24	VMO1	vitelline membrane outer layer 1 homolog [Source:HGNC Symbol;Acc:HGNC:30387]
ENSG00000217825	142.352	24.7073	-2.52386	1.10023e-26	4.49605e-24	AC099552.1	-
ENSG00000026559	15.2015	164.104	3.44199	1.13262e-26	4.56132e-24	KCNG1	potassium voltage-gated channel modifier subfamily G member 1 [Source:HGNC Symbol;Acc:HGNC:6248]
ENSG00000231964	2.48556	28.9201	3.52411	1.27202e-26	5.04957e-24	AL731567.1	-
ENSG00000196562	103.764	634.754	2.61518	1.54892e-26	6.06217e-24	SULF2	sulfatase 2 [Source:HGNC Symbol;Acc:HGNC:20392]
ENSG00000170525	3133.2	7629.52	1.28379	2.95364e-26	1.10913e-23	PFKFB3	6-phosphofructo-2-kinase/fructose-2,6-biphosphatase 3 [Source:HGNC Symbol;Acc:HGNC:8874]
ENSG00000137502	347.042	841.072	1.27609	3.16667e-26	1.17327e-23	RAB30	RAB30, member RAS oncogene family [Source:HGNC Symbol;Acc:HGNC:9770]
ENSG00000268041	104.261	659.279	2.65807	4.11643e-26	1.5051e-23	AC010616.1	-
ENSG00000112299	2.40671	89.4783	5.20229	4.62132e-26	1.66776e-23	VNN1	vanin 1 [Source:HGNC Symbol;Acc:HGNC:12705]
ENSG00000161835	85.4291	452.558	2.4015	4.70166e-26	1.67499e-23	GRASP	general receptor for phosphoinositides 1 associated scaffold protein [Source:HGNC Symbol;Acc:HGNC:18707]
ENSG00000142102	3846.52	22660.6	2.55849	5.07977e-26	1.78679e-23	PGGHG	protein-glucosylgalactosylhydroxylysine glucosidase [Source:HGNC Symbol;Acc:HGNC:26210]
ENSG00000165029	58.6082	917.603	3.96607	6.19114e-26	2.15049e-23	ABCA1	ATP binding cassette subfamily A member 1 [Source:HGNC Symbol;Acc:HGNC:29]
ENSG00000214140	14.6201	57.2335	1.9572	9.42477e-26	3.23328e-23	PRCD	photoreceptor disc component [Source:HGNC Symbol;Acc:HGNC:32528]
ENSG00000165409	48.9005	9.37549	-2.39014	1.15889e-25	3.8422e-23	TSHR	thyroid stimulating hormone receptor [Source:HGNC Symbol;Acc:HGNC:12373]
ENSG00000099953	19.7018	119.73	2.60144	1.16145e-25	3.8422e-23	MMP11	matrix metallopeptidase 11 [Source:HGNC Symbol;Acc:HGNC:7157]
ENSG00000212743	18.4355	90.3679	2.28023	1.27266e-25	4.16056e-23	AL137145.1	-
ENSG00000137801	64.0659	862.593	3.75335	1.41708e-25	4.57882e-23	THBS1	thrombospondin 1 [Source:HGNC Symbol;Acc:HGNC:11785]
ENSG00000182487	187.464	1076.58	2.52092	1.4457e-25	4.6176e-23	NCF1B	neutrophil cytosolic factor 1B pseudogene [Source:HGNC Symbol;Acc:HGNC:32522]
ENSG00000159958	234.543	1233.25	2.39339	1.71602e-25	5.41873e-23	TNFRSF13C	TNF receptor superfamily member 13C [Source:HGNC Symbol;Acc:HGNC:17755]
ENSG00000116574	681.231	260.247	-1.38782	1.89087e-25	5.90376e-23	RHOU	ras homolog family member U [Source:HGNC Symbol;Acc:HGNC:17794]
ENSG00000204314	18.7827	112.994	2.58617	2.08226e-25	6.35845e-23	PRRT1	proline rich transmembrane protein 1 [Source:HGNC Symbol;Acc:HGNC:13943]
ENSG00000074527	6.60563	79.8771	3.56687	2.23659e-25	6.73967e-23	NTN4	netrin 4 [Source:HGNC Symbol;Acc:HGNC:13658]
ENSG00000247982	139.592	971.501	2.79775	2.25561e-25	6.73967e-23	LINC00926	long intergenic non-protein coding RNA 926 [Source:HGNC Symbol;Acc:HGNC:27514]
ENSG00000140398	214.883	463.4	1.10718	3.35703e-25	9.8913e-23	NEIL1	nei like DNA glycosylase 1 [Source:HGNC Symbol;Acc:HGNC:18448]
ENSG00000162493	1.46545	63.5006	5.457	3.38158e-25	9.8913e-23	PDPN	podoplanin [Source:HGNC Symbol;Acc:HGNC:29602]
ENSG00000166928	2.57305	82.008	4.96456	3.55116e-25	1.02001e-22	MS4A14	membrane spanning 4-domains A14 [Source:HGNC Symbol;Acc:HGNC:30706]
ENSG00000279930	13.7438	57.4681	2.09147	3.56055e-25	1.02001e-22	AL032819.2	-
ENSG00000163534	82.9815	797.372	3.26089	3.66399e-25	1.03893e-22	FCRL1	Fc receptor like 1 [Source:HGNC Symbol;Acc:HGNC:18509]
ENSG00000255026	329.973	2260.89	2.77613	3.78502e-25	1.06241e-22	AC136475.3	-
ENSG00000269952	7.05007	43.9442	2.65684	4.84742e-25	1.347e-22	AL117336.2	-
ENSG00000142549	2.72496	53.5164	4.35505	5.34808e-25	1.47141e-22	IGLON5	IgLON family member 5 [Source:HGNC Symbol;Acc:HGNC:34550]
ENSG00000258839	60.3133	161.053	1.41777	5.6083e-25	1.52788e-22	MC1R	melanocortin 1 receptor [Source:HGNC Symbol;Acc:HGNC:6929]
ENSG00000146592	6.44863	76.818	3.57013	6.47784e-25	1.74763e-22	CREB5	cAMP responsive element binding protein 5 [Source:HGNC Symbol;Acc:HGNC:16844]
ENSG00000143545	87.6419	505.47	2.52882	7.51124e-25	2.00694e-22	RAB13	RAB13, member RAS oncogene family [Source:HGNC Symbol;Acc:HGNC:9762]
ENSG00000163735	2.56249	339.612	7.01768	8.44971e-25	2.2362e-22	CXCL5	C-X-C motif chemokine ligand 5 [Source:HGNC Symbol;Acc:HGNC:10642]
ENSG00000173391	1.07795	208.247	7.58309	1.0532e-24	2.76098e-22	OLR1	oxidized low density lipoprotein receptor 1 [Source:HGNC Symbol;Acc:HGNC:8133]
ENSG00000163069	553.404	183.279	-1.59354	1.22354e-24	3.16973e-22	SGCB	sarcoglycan beta [Source:HGNC Symbol;Acc:HGNC:10806]
ENSG00000057704	66.3123	385.636	2.53536	1.23194e-24	3.16973e-22	TMCC3	transmembrane and coiled-coil domain family 3 [Source:HGNC Symbol;Acc:HGNC:29199]
ENSG00000114853	27.1245	170.466	2.64349	1.60319e-24	4.08711e-22	ZBTB47	zinc finger and BTB domain containing 47 [Source:HGNC Symbol;Acc:HGNC:26955]
ENSG00000281398	181.693	59.7556	-1.6013	4.04122e-24	1.02088e-21	SNHG4	small nucleolar RNA host gene 4 [Source:HGNC Symbol;Acc:HGNC:32964]
ENSG00000184205	876.184	2389.29	1.44683	4.41614e-24	1.10555e-21	TSPYL2	TSPY like 2 [Source:HGNC Symbol;Acc:HGNC:24358]
ENSG00000140678	1453.15	6041.81	2.05592	4.97201e-24	1.23359e-21	ITGAX	integrin subunit alpha X [Source:HGNC Symbol;Acc:HGNC:6152]
ENSG00000181751	274.649	87.3138	-1.65179	7.75593e-24	1.90727e-21	C5orf30	chromosome 5 open reading frame 30 [Source:HGNC Symbol;Acc:HGNC:25052]
ENSG00000163734	5.77041	121.681	4.41199	1.42105e-23	3.43375e-21	CXCL3	C-X-C motif chemokine ligand 3 [Source:HGNC Symbol;Acc:HGNC:4604]
ENSG00000182310	18.4006	75.0576	2.02574	1.46807e-23	3.51678e-21	SPACA6	sperm acrosome associated 6 [Source:HGNC Symbol;Acc:HGNC:27113]
ENSG00000163235	23.5942	140.846	2.57666	1.81599e-23	4.31305e-21	TGFA	transforming growth factor alpha [Source:HGNC Symbol;Acc:HGNC:11765]
ENSG00000221866	47.984	163.851	1.77427	2.24282e-23	5.23727e-21	PLXNA4	plexin A4 [Source:HGNC Symbol;Acc:HGNC:9102]
ENSG00000104974	7.17226	239.122	5.04571	3.08241e-23	7.13783e-21	LILRA1	leukocyte immunoglobulin like receptor A1 [Source:HGNC Symbol;Acc:HGNC:6602]
ENSG00000113319	246.458	776.206	1.65284	3.16658e-23	7.21955e-21	RASGRF2	Ras protein specific guanine nucleotide releasing factor 2 [Source:HGNC Symbol;Acc:HGNC:9876]
ENSG00000018280	111.027	1647.84	3.89063	3.16966e-23	7.21955e-21	SLC11A1	solute carrier family 11 member 1 [Source:HGNC Symbol;Acc:HGNC:10907]
ENSG00000027644	6.84098	61.5515	3.187	3.22138e-23	7.27769e-21	INSRR	insulin receptor related receptor [Source:HGNC Symbol;Acc:HGNC:6093]
ENSG00000012124	576.148	2695.28	2.22535	3.35373e-23	7.51561e-21	CD22	CD22 molecule [Source:HGNC Symbol;Acc:HGNC:1643]
ENSG00000103528	7.0841	36.8747	2.37634	4.28202e-23	9.51911e-21	SYT17	synaptotagmin 17 [Source:HGNC Symbol;Acc:HGNC:24119]
ENSG00000142920	71.7695	307.898	2.10088	4.39338e-23	9.68915e-21	AZIN2	antizyme inhibitor 2 [Source:HGNC Symbol;Acc:HGNC:29957]
ENSG00000213071	28.6277	130.515	2.19008	5.26899e-23	1.15287e-20	LPAL2	lipoprotein(a) like 2, pseudogene [Source:HGNC Symbol;Acc:HGNC:21210]
ENSG00000095585	91.904	246.921	1.42158	6.43353e-23	1.39668e-20	BLNK	B cell linker [Source:HGNC Symbol;Acc:HGNC:14211]
ENSG00000187642	13.6847	54.7582	1.96341	7.96774e-23	1.71634e-20	PERM1	PPARGC1 and ESRR induced regulator, muscle 1 [Source:HGNC Symbol;Acc:HGNC:28208]
ENSG00000166068	18.0617	143.793	2.99505	8.99415e-23	1.92253e-20	SPRED1	sprouty related EVH1 domain containing 1 [Source:HGNC Symbol;Acc:HGNC:20249]
ENSG00000225217	16.9612	201.306	3.55411	9.50938e-23	2.01715e-20	HSPA7	heat shock protein family A (Hsp70) member 7 [Source:HGNC Symbol;Acc:HGNC:5240]
ENSG00000181885	15.0249	172.432	3.51667	1.06201e-22	2.23569e-20	CLDN7	claudin 7 [Source:HGNC Symbol;Acc:HGNC:2049]
ENSG00000167535	234.127	537.661	1.19558	1.25972e-22	2.63196e-20	CACNB3	calcium voltage-gated channel auxiliary subunit beta 3 [Source:HGNC Symbol;Acc:HGNC:1403]
ENSG00000236901	103.919	321.119	1.62672	1.34696e-22	2.79322e-20	MIR600HG	MIR600 host gene [Source:HGNC Symbol;Acc:HGNC:23642]
ENSG00000237693	16.2726	49.0562	1.57902	1.45811e-22	3.00134e-20	IRGM	immunity related GTPase M [Source:HGNC Symbol;Acc:HGNC:29597]
ENSG00000170190	136.267	365.034	1.41641	1.50969e-22	3.08465e-20	SLC16A5	solute carrier family 16 member 5 [Source:HGNC Symbol;Acc:HGNC:10926]
ENSG00000163818	107.213	704.129	2.71298	1.55713e-22	3.15835e-20	LZTFL1	leucine zipper transcription factor like 1 [Source:HGNC Symbol;Acc:HGNC:6741]
ENSG00000011422	313.331	1848.88	2.56039	1.73313e-22	3.48987e-20	PLAUR	plasminogen activator, urokinase receptor [Source:HGNC Symbol;Acc:HGNC:9053]
ENSG00000170486	27.8945	486.973	4.12129	1.90048e-22	3.79931e-20	KRT72	keratin 72 [Source:HGNC Symbol;Acc:HGNC:28932]
ENSG00000197599	53.493	246.542	2.20315	3.09977e-22	6.1526e-20	CCDC154	coiled-coil domain containing 154 [Source:HGNC Symbol;Acc:HGNC:34454]
ENSG00000177468	133.439	5.7617	-4.52487	3.44661e-22	6.7925e-20	OLIG3	oligodendrocyte transcription factor 3 [Source:HGNC Symbol;Acc:HGNC:18003]
ENSG00000235621	5.19679	66.9037	3.67148	4.85414e-22	9.49906e-20	LINC00494	long intergenic non-protein coding RNA 494 [Source:HGNC Symbol;Acc:HGNC:27657]
ENSG00000007402	86.2665	309.063	1.83838	5.31335e-22	1.0325e-19	CACNA2D2	calcium voltage-gated channel auxiliary subunit alpha2delta 2 [Source:HGNC Symbol;Acc:HGNC:1400]
ENSG00000141696	55.7303	183.699	1.7167	5.53842e-22	1.06876e-19	P3H4	prolyl 3-hydroxylase family member 4 (non-enzymatic) [Source:HGNC Symbol;Acc:HGNC:16946]
ENSG00000165905	42.9296	207.574	2.26858	5.71573e-22	1.09537e-19	LARGE2	LARGE xylosyl- and glucuronyltransferase 2 [Source:HGNC Symbol;Acc:HGNC:16522]
ENSG00000165178	300.441	1865.31	2.63335	5.93406e-22	1.12942e-19	NCF1C	neutrophil cytosolic factor 1C pseudogene [Source:HGNC Symbol;Acc:HGNC:32523]
ENSG00000250510	4.63751	118.43	4.66495	6.31959e-22	1.19462e-19	GPR162	G protein-coupled receptor 162 [Source:HGNC Symbol;Acc:HGNC:16693]
ENSG00000178852	49.0521	129.875	1.39837	6.83158e-22	1.28268e-19	EFCAB13	EF-hand calcium binding domain 13 [Source:HGNC Symbol;Acc:HGNC:26864]
ENSG00000145506	61.4017	858.985	3.80913	8.22671e-22	1.52403e-19	NKD2	naked cuticle homolog 2 [Source:HGNC Symbol;Acc:HGNC:17046]
ENSG00000072071	460.797	1264.51	1.45524	8.62358e-22	1.58697e-19	ADGRL1	adhesion G protein-coupled receptor L1 [Source:HGNC Symbol;Acc:HGNC:20973]
ENSG00000166016	164.506	813.947	2.30838	9.39917e-22	1.71832e-19	ABTB2	ankyrin repeat and BTB domain containing 2 [Source:HGNC Symbol;Acc:HGNC:23842]
ENSG00000184557	1289.79	4750.36	1.88085	9.86719e-22	1.79209e-19	SOCS3	suppressor of cytokine signaling 3 [Source:HGNC Symbol;Acc:HGNC:19391]
ENSG00000168754	10.7287	44.5214	2.05057	1.21895e-21	2.18531e-19	FAM178B	family with sequence similarity 178 member B [Source:HGNC Symbol;Acc:HGNC:28036]
ENSG00000196782	44.4201	190.59	2.10823	1.47847e-21	2.63357e-19	MAML3	mastermind like transcriptional coactivator 3 [Source:HGNC Symbol;Acc:HGNC:16272]
ENSG00000141526	1503.16	4177.91	1.47454	1.84865e-21	3.27199e-19	SLC16A3	solute carrier family 16 member 3 [Source:HGNC Symbol;Acc:HGNC:10924]
ENSG00000166145	166.454	652.969	1.97112	2.41695e-21	4.25077e-19	SPINT1	serine peptidase inhibitor, Kunitz type 1 [Source:HGNC Symbol;Acc:HGNC:11246]
ENSG00000165959	30.2045	211.193	2.80411	2.57303e-21	4.49682e-19	CLMN	calmin [Source:HGNC Symbol;Acc:HGNC:19972]
ENSG00000184465	425.161	877.773	1.04631	2.73213e-21	4.74503e-19	WDR27	WD repeat domain 27 [Source:HGNC Symbol;Acc:HGNC:21248]
ENSG00000163683	452.025	1082.53	1.25797	2.87683e-21	4.9653e-19	SMIM14	small integral membrane protein 14 [Source:HGNC Symbol;Acc:HGNC:27321]
ENSG00000126759	175.298	408.677	1.21981	3.18565e-21	5.46438e-19	CFP	complement factor properdin [Source:HGNC Symbol;Acc:HGNC:8864]
ENSG00000204381	64.3833	382.525	2.57116	5.18009e-21	8.77709e-19	LAYN	layilin [Source:HGNC Symbol;Acc:HGNC:29471]
ENSG00000158517	459.747	2175.97	2.24208	6.58363e-21	1.10876e-18	NCF1	neutrophil cytosolic factor 1 [Source:HGNC Symbol;Acc:HGNC:7660]
ENSG00000134571	2.81903	54.5916	4.26287	7.21887e-21	1.20842e-18	MYBPC3	myosin binding protein C, cardiac [Source:HGNC Symbol;Acc:HGNC:7551]
ENSG00000162711	53.4296	434.32	3.0229	7.38277e-21	1.22846e-18	NLRP3	NLR family pyrin domain containing 3 [Source:HGNC Symbol;Acc:HGNC:16400]
ENSG00000238241	14.4177	203.294	3.81192	8.50447e-21	1.40668e-18	CCR12P	C-C motif chemokine receptor 12, pseudogene [Source:HGNC Symbol;Acc:HGNC:39812]
ENSG00000148288	45.2489	186.694	2.04193	1.2946e-20	2.10377e-18	GBGT1	globoside alpha-1,3-N-acetylgalactosaminyltransferase 1 (FORS blood group) [Source:HGNC Symbol;Acc:HGNC:20460]
ENSG00000143493	1006.57	470.182	-1.09732	1.40914e-20	2.27658e-18	INTS7	integrator complex subunit 7 [Source:HGNC Symbol;Acc:HGNC:24484]
ENSG00000005471	12.6974	75.6561	2.55127	1.75986e-20	2.82379e-18	ABCB4	ATP binding cassette subfamily B member 4 [Source:HGNC Symbol;Acc:HGNC:45]
ENSG00000198648	1782.24	775.912	-1.19948	1.76817e-20	2.82379e-18	STK39	serine/threonine kinase 39 [Source:HGNC Symbol;Acc:HGNC:17717]
ENSG00000188747	46.0716	283.031	2.61485	1.98335e-20	3.13144e-18	NOXA1	NADPH oxidase activator 1 [Source:HGNC Symbol;Acc:HGNC:10668]
ENSG00000129667	1330.71	3117.47	1.22765	2.19002e-20	3.4382e-18	RHBDF2	rhomboid 5 homolog 2 [Source:HGNC Symbol;Acc:HGNC:20788]
ENSG00000019144	22.0816	125.085	2.49509	2.2092e-20	3.44883e-18	PHLDB1	pleckstrin homology like domain family B member 1 [Source:HGNC Symbol;Acc:HGNC:23697]
ENSG00000169429	746.662	8573.41	3.52126	2.34764e-20	3.64448e-18	CXCL8	C-X-C motif chemokine ligand 8 [Source:HGNC Symbol;Acc:HGNC:6025]
ENSG00000140859	49.2445	496.871	3.33234	2.46137e-20	3.79981e-18	KIFC3	kinesin family member C3 [Source:HGNC Symbol;Acc:HGNC:6326]
ENSG00000198932	156.383	1131.41	2.85376	4.00641e-20	6.15083e-18	GPRASP1	G protein-coupled receptor associated sorting protein 1 [Source:HGNC Symbol;Acc:HGNC:24834]
ENSG00000181409	17.5985	131.889	2.90194	4.12881e-20	6.30392e-18	AATK	apoptosis associated tyrosine kinase [Source:HGNC Symbol;Acc:HGNC:21]
ENSG00000042980	65.3673	487.07	2.89334	5.31717e-20	8.07396e-18	ADAM28	ADAM metallopeptidase domain 28 [Source:HGNC Symbol;Acc:HGNC:206]
ENSG00000149527	580.123	2217.6	1.93391	5.72841e-20	8.65115e-18	PLCH2	phospholipase C eta 2 [Source:HGNC Symbol;Acc:HGNC:29037]
ENSG00000108691	37.7433	956.84	4.6638	7.67389e-20	1.14646e-17	CCL2	C-C motif chemokine ligand 2 [Source:HGNC Symbol;Acc:HGNC:10618]
ENSG00000168993	30.3314	126.985	2.06147	1.42903e-19	2.11407e-17	CPLX1	complexin 1 [Source:HGNC Symbol;Acc:HGNC:2309]
ENSG00000020129	1607.1	3727.39	1.21358	1.43027e-19	2.11407e-17	NCDN	neurochondrin [Source:HGNC Symbol;Acc:HGNC:17597]
ENSG00000216490	12.044	79.0379	2.70415	1.45542e-19	2.13986e-17	IFI30	IFI30, lysosomal thiol reductase [Source:HGNC Symbol;Acc:HGNC:5398]
ENSG00000250116	5.42808	24.8135	2.20177	1.5365e-19	2.23964e-17	AC018682.1	-
ENSG00000132704	48.0706	407.041	3.07663	1.53941e-19	2.23964e-17	FCRL2	Fc receptor like 2 [Source:HGNC Symbol;Acc:HGNC:14875]
ENSG00000081041	12.9622	181.86	3.81349	1.63466e-19	2.35361e-17	CXCL2	C-X-C motif chemokine ligand 2 [Source:HGNC Symbol;Acc:HGNC:4603]
ENSG00000151718	19.7417	112.446	2.50113	1.63469e-19	2.35361e-17	WWC2	WW and C2 domain containing 2 [Source:HGNC Symbol;Acc:HGNC:24148]
ENSG00000137494	144.202	326.342	1.17715	1.839e-19	2.62063e-17	ANKRD42	ankyrin repeat domain 42 [Source:HGNC Symbol;Acc:HGNC:26752]
ENSG00000147570	20.9316	86.5838	2.0476	1.98894e-19	2.81984e-17	DNAJC5B	DnaJ heat shock protein family (Hsp40) member C5 beta [Source:HGNC Symbol;Acc:HGNC:24138]
ENSG00000120129	272.34	876.43	1.68525	2.28777e-19	3.21074e-17	DUSP1	dual specificity phosphatase 1 [Source:HGNC Symbol;Acc:HGNC:3064]
ENSG00000196924	71654.4	31196.2	-1.19967	2.58467e-19	3.60918e-17	FLNA	filamin A [Source:HGNC Symbol;Acc:HGNC:3754]
ENSG00000167600	17.7329	240.979	3.75507	2.94837e-19	4.09646e-17	CYP2S1	cytochrome P450 family 2 subfamily S member 1 [Source:HGNC Symbol;Acc:HGNC:15654]
ENSG00000182511	458.791	2018.86	2.13798	2.96719e-19	4.1021e-17	FES	FES proto-oncogene, tyrosine kinase [Source:HGNC Symbol;Acc:HGNC:3657]
ENSG00000162572	154.763	476.453	1.62189	3.70771e-19	5.07537e-17	SCNN1D	sodium channel epithelial 1 delta subunit [Source:HGNC Symbol;Acc:HGNC:10601]
ENSG00000184545	79.2582	295.939	1.89737	3.83879e-19	5.22903e-17	DUSP8	dual specificity phosphatase 8 [Source:HGNC Symbol;Acc:HGNC:3074]
ENSG00000204852	84.9016	217.109	1.35787	4.25026e-19	5.76128e-17	TCTN1	tectonic family member 1 [Source:HGNC Symbol;Acc:HGNC:26113]
ENSG00000105464	15.7992	57.8883	1.85513	4.40805e-19	5.94616e-17	GRIN2D	glutamate ionotropic receptor NMDA type subunit 2D [Source:HGNC Symbol;Acc:HGNC:4588]
ENSG00000150782	9.24652	100.671	3.43574	4.85711e-19	6.52026e-17	IL18	interleukin 18 [Source:HGNC Symbol;Acc:HGNC:5986]
ENSG00000196668	21.3674	74.2054	1.78611	5.17234e-19	6.88224e-17	LINC00173	long intergenic non-protein coding RNA 173 [Source:HGNC Symbol;Acc:HGNC:33791]
ENSG00000171049	27.3368	354.08	3.68906	5.17629e-19	6.88224e-17	FPR2	formyl peptide receptor 2 [Source:HGNC Symbol;Acc:HGNC:3827]
ENSG00000135736	926.516	446.057	-1.05504	5.60194e-19	7.41271e-17	CCDC102A	coiled-coil domain containing 102A [Source:HGNC Symbol;Acc:HGNC:28097]
ENSG00000084764	73.5435	176.785	1.25761	7.02318e-19	9.20566e-17	MAPRE3	microtubule associated protein RP/EB family member 3 [Source:HGNC Symbol;Acc:HGNC:6892]
ENSG00000204634	67.0648	283.456	2.07951	8.23526e-19	1.05945e-16	TBC1D8	TBC1 domain family member 8 [Source:HGNC Symbol;Acc:HGNC:17791]
ENSG00000127418	368.08	1027.28	1.48039	1.01208e-18	1.29008e-16	FGFRL1	fibroblast growth factor receptor like 1 [Source:HGNC Symbol;Acc:HGNC:3693]
ENSG00000173548	128.307	314.549	1.28901	1.1306e-18	1.42805e-16	SNX33	sorting nexin 33 [Source:HGNC Symbol;Acc:HGNC:28468]
ENSG00000146216	150.008	25.7358	-2.53827	1.14084e-18	1.43447e-16	TTBK1	tau tubulin kinase 1 [Source:HGNC Symbol;Acc:HGNC:19140]
ENSG00000154240	63.1828	15.9145	-1.9898	1.54614e-18	1.93532e-16	CEP112	centrosomal protein 112 [Source:HGNC Symbol;Acc:HGNC:28514]
ENSG00000197632	0.467748	69.4077	7.11777	1.73403e-18	2.16077e-16	SERPINB2	serpin family B member 2 [Source:HGNC Symbol;Acc:HGNC:8584]
ENSG00000110921	533.522	195.898	-1.44557	1.7739e-18	2.20059e-16	MVK	mevalonate kinase [Source:HGNC Symbol;Acc:HGNC:7530]
ENSG00000138316	12.6955	65.2453	2.34837	1.97329e-18	2.43706e-16	ADAMTS14	ADAM metallopeptidase with thrombospondin type 1 motif 14 [Source:HGNC Symbol;Acc:HGNC:14899]
ENSG00000105855	16.9828	111.537	2.71895	2.07739e-18	2.55427e-16	ITGB8	integrin subunit beta 8 [Source:HGNC Symbol;Acc:HGNC:6163]
ENSG00000205189	134.223	350.694	1.38164	2.13882e-18	2.61822e-16	ZBTB10	zinc finger and BTB domain containing 10 [Source:HGNC Symbol;Acc:HGNC:30953]
ENSG00000198223	56.2399	354.666	2.65373	2.52605e-18	3.06523e-16	CSF2RA	colony stimulating factor 2 receptor alpha subunit [Source:HGNC Symbol;Acc:HGNC:2435]
ENSG00000166793	34.7749	254.043	2.86115	2.58698e-18	3.11199e-16	YPEL4	yippee like 4 [Source:HGNC Symbol;Acc:HGNC:18328]
ENSG00000105376	24.2976	174.829	2.85007	2.90498e-18	3.46453e-16	ICAM5	intercellular adhesion molecule 5 [Source:HGNC Symbol;Acc:HGNC:5348]
ENSG00000226091	7.15345	90.6017	3.6555	3.84468e-18	4.56564e-16	LINC00937	long intergenic non-protein coding RNA 937 [Source:HGNC Symbol;Acc:HGNC:48629]
ENSG00000010671	172.436	518.886	1.58714	4.38366e-18	5.16157e-16	BTK	Bruton tyrosine kinase [Source:HGNC Symbol;Acc:HGNC:1133]
ENSG00000171105	62.0853	220.455	1.83316	4.53328e-18	5.31522e-16	INSR	insulin receptor [Source:HGNC Symbol;Acc:HGNC:6091]
ENSG00000146555	18.2862	128.884	2.82718	4.92246e-18	5.74728e-16	SDK1	sidekick cell adhesion molecule 1 [Source:HGNC Symbol;Acc:HGNC:19307]
ENSG00000141510	4169.27	1974.28	-1.07829	4.96711e-18	5.77515e-16	TP53	tumor protein p53 [Source:HGNC Symbol;Acc:HGNC:11998]
ENSG00000130684	87.1692	177.31	1.02263	5.00815e-18	5.7986e-16	ZNF337	zinc finger protein 337 [Source:HGNC Symbol;Acc:HGNC:15809]
ENSG00000152213	66.164	193.647	1.54719	5.05224e-18	5.82538e-16	ARL11	ADP ribosylation factor like GTPase 11 [Source:HGNC Symbol;Acc:HGNC:24046]
ENSG00000223547	118.965	243.271	1.02597	5.20122e-18	5.97238e-16	ZNF844	zinc finger protein 844 [Source:HGNC Symbol;Acc:HGNC:25932]
ENSG00000129673	9.98728	57.593	2.53663	5.2302e-18	5.98093e-16	AANAT	aralkylamine N-acetyltransferase [Source:HGNC Symbol;Acc:HGNC:19]
ENSG00000166813	75.1785	19.7261	-1.93479	5.47491e-18	6.23511e-16	KIF7	kinesin family member 7 [Source:HGNC Symbol;Acc:HGNC:30497]
ENSG00000144802	1145.44	4833.43	2.0772	5.9945e-18	6.79898e-16	NFKBIZ	NFKB inhibitor zeta [Source:HGNC Symbol;Acc:HGNC:29805]
ENSG00000277559	1.20736	17.0381	3.93331	6.23572e-18	6.98703e-16	AC018553.1	-
ENSG00000230415	12.5269	41.0916	1.70536	6.95211e-18	7.72741e-16	LINC01786	long intergenic non-protein coding RNA 1786 [Source:HGNC Symbol;Acc:HGNC:52575]
ENSG00000135931	72.3498	319.281	2.14495	8.18144e-18	9.0576e-16	ARMC9	armadillo repeat containing 9 [Source:HGNC Symbol;Acc:HGNC:20730]
ENSG00000185046	27.5259	2.60936	-3.36535	9.36593e-18	1.03278e-15	ANKS1B	ankyrin repeat and sterile alpha motif domain containing 1B [Source:HGNC Symbol;Acc:HGNC:24600]
ENSG00000167549	108.031	343.201	1.66609	9.68777e-18	1.06405e-15	CORO6	coronin 6 [Source:HGNC Symbol;Acc:HGNC:21356]
ENSG00000232653	125.853	285.659	1.18357	1.01838e-17	1.11412e-15	GOLGA8N	golgin A8 family member N [Source:HGNC Symbol;Acc:HGNC:44405]
ENSG00000161921	409.879	3638.53	3.14968	1.0568e-17	1.15162e-15	CXCL16	C-X-C motif chemokine ligand 16 [Source:HGNC Symbol;Acc:HGNC:16642]
ENSG00000237513	83.5793	251.194	1.58496	1.12546e-17	1.22165e-15	AC007384.1	-
ENSG00000086289	100.608	22.2046	-2.17748	1.40036e-17	1.51413e-15	EPDR1	ependymin related 1 [Source:HGNC Symbol;Acc:HGNC:17572]
ENSG00000213160	299.174	56.1983	-2.41022	1.59898e-17	1.71554e-15	KLHL23	kelch like family member 23 [Source:HGNC Symbol;Acc:HGNC:27506]
ENSG00000133812	75.0166	289.858	1.94946	1.66569e-17	1.78024e-15	SBF2	SET binding factor 2 [Source:HGNC Symbol;Acc:HGNC:2135]
ENSG00000074660	116.155	672.35	2.53181	1.71567e-17	1.81966e-15	SCARF1	scavenger receptor class F member 1 [Source:HGNC Symbol;Acc:HGNC:16820]
ENSG00000082293	6.71782	62.7412	3.21658	1.80001e-17	1.89327e-15	COL19A1	collagen type XIX alpha 1 chain [Source:HGNC Symbol;Acc:HGNC:2196]
ENSG00000120318	295.644	921.018	1.6379	2.34419e-17	2.42437e-15	ARAP3	ArfGAP with RhoGAP domain, ankyrin repeat and PH domain 3 [Source:HGNC Symbol;Acc:HGNC:24097]
ENSG00000138639	22.0048	81.7134	1.87958	2.5304e-17	2.60277e-15	ARHGAP24	Rho GTPase activating protein 24 [Source:HGNC Symbol;Acc:HGNC:25361]
ENSG00000254415	28.9085	144.39	2.31341	2.53833e-17	2.60277e-15	SIGLEC14	sialic acid binding Ig like lectin 14 [Source:HGNC Symbol;Acc:HGNC:32926]
ENSG00000111344	23.5532	140.876	2.57441	2.62936e-17	2.6862e-15	RASAL1	RAS protein activator like 1 [Source:HGNC Symbol;Acc:HGNC:9873]
ENSG00000038382	315.691	897.952	1.50819	2.65009e-17	2.69746e-15	TRIO	trio Rho guanine nucleotide exchange factor [Source:HGNC Symbol;Acc:HGNC:12303]
ENSG00000120162	55.4013	283.622	2.35804	2.76807e-17	2.80727e-15	MOB3B	MOB kinase activator 3B [Source:HGNC Symbol;Acc:HGNC:23825]
ENSG00000184924	281.349	107.744	-1.38516	2.89629e-17	2.92662e-15	PTRHD1	peptidyl-tRNA hydrolase domain containing 1 [Source:HGNC Symbol;Acc:HGNC:33782]
ENSG00000074410	3.33053	61.2461	4.23676	3.52951e-17	3.51249e-15	CA12	carbonic anhydrase 12 [Source:HGNC Symbol;Acc:HGNC:1371]
ENSG00000115350	690.677	341.816	-1.01381	3.77292e-17	3.69944e-15	POLE4	DNA polymerase epsilon 4, accessory subunit [Source:HGNC Symbol;Acc:HGNC:18755]
ENSG00000150540	10.1299	136.403	3.74437	3.78091e-17	3.69944e-15	HNMT	histamine N-methyltransferase [Source:HGNC Symbol;Acc:HGNC:5028]
ENSG00000198598	24.2828	135.965	2.48068	5.16852e-17	4.9869e-15	MMP17	matrix metallopeptidase 17 [Source:HGNC Symbol;Acc:HGNC:7163]
ENSG00000132185	123.701	450.781	1.86232	5.1868e-17	4.98722e-15	FCRLA	Fc receptor like A [Source:HGNC Symbol;Acc:HGNC:18504]
ENSG00000078814	63.1844	176.485	1.47487	6.34963e-17	6.02196e-15	MYH7B	myosin heavy chain 7B [Source:HGNC Symbol;Acc:HGNC:15906]
ENSG00000142233	31.2881	115.639	1.87646	6.63176e-17	6.26814e-15	NTN5	netrin 5 [Source:HGNC Symbol;Acc:HGNC:25208]
ENSG00000111275	109.431	986.172	3.17193	6.93576e-17	6.51118e-15	ALDH2	aldehyde dehydrogenase 2 family (mitochondrial) [Source:HGNC Symbol;Acc:HGNC:404]
ENSG00000104472	1270.69	593.179	-1.09856	7.18893e-17	6.72613e-15	CHRAC1	chromatin accessibility complex 1 [Source:HGNC Symbol;Acc:HGNC:13544]
ENSG00000176845	471.522	1722.74	1.86905	7.44188e-17	6.91622e-15	METRNL	meteorin like, glial cell differentiation regulator [Source:HGNC Symbol;Acc:HGNC:27584]
ENSG00000104903	252.227	673.703	1.41629	8.11933e-17	7.49568e-15	LYL1	LYL1, basic helix-loop-helix family member [Source:HGNC Symbol;Acc:HGNC:6734]
ENSG00000103569	40.7449	473.521	3.53678	8.32684e-17	7.66179e-15	AQP9	aquaporin 9 [Source:HGNC Symbol;Acc:HGNC:643]
ENSG00000205593	414.357	920.612	1.15197	9.16229e-17	8.40269e-15	DENND6B	DENN domain containing 6B [Source:HGNC Symbol;Acc:HGNC:32690]
novel.37	19.7082	136.639	2.80594	1.01341e-16	9.23303e-15	-	- && sp|Q6UX73|CP089_HUMAN UPF0764 protein C16orf89 OS=Homo sapiens OX=9606 GN=C16orf89 PE=1 SV=2 && -
ENSG00000100065	2.76318	24.1087	3.11372	1.09022e-16	9.90038e-15	CARD10	caspase recruitment domain family member 10 [Source:HGNC Symbol;Acc:HGNC:16422]
ENSG00000090104	1360.17	3319.77	1.28705	1.10884e-16	1.00366e-14	RGS1	regulator of G protein signaling 1 [Source:HGNC Symbol;Acc:HGNC:9991]
ENSG00000155966	103.882	16.9548	-2.61075	1.18628e-16	1.07027e-14	AFF2	AF4/FMR2 family member 2 [Source:HGNC Symbol;Acc:HGNC:3776]
ENSG00000152804	89.3097	287.047	1.6788	1.3123e-16	1.17255e-14	HHEX	hematopoietically expressed homeobox [Source:HGNC Symbol;Acc:HGNC:4901]
ENSG00000272482	3.84856	21.7189	2.51227	1.39415e-16	1.24169e-14	AC254633.1	-
ENSG00000164877	93.5773	340.019	1.86055	1.39915e-16	1.24216e-14	MICALL2	MICAL like 2 [Source:HGNC Symbol;Acc:HGNC:29672]
ENSG00000130702	67.8525	250.727	1.88306	1.47317e-16	1.29957e-14	LAMA5	laminin subunit alpha 5 [Source:HGNC Symbol;Acc:HGNC:6485]
ENSG00000148344	15.9969	374.139	4.54308	1.549e-16	1.36214e-14	PTGES	prostaglandin E synthase [Source:HGNC Symbol;Acc:HGNC:9599]
ENSG00000048052	79.3208	210.119	1.40129	1.58597e-16	1.38588e-14	HDAC9	histone deacetylase 9 [Source:HGNC Symbol;Acc:HGNC:14065]
ENSG00000134871	2.88527	69.2855	4.55949	1.59125e-16	1.38614e-14	COL4A2	collagen type IV alpha 2 chain [Source:HGNC Symbol;Acc:HGNC:2203]
ENSG00000254986	2094.18	869.049	-1.26865	1.75288e-16	1.52215e-14	DPP3	dipeptidyl peptidase 3 [Source:HGNC Symbol;Acc:HGNC:3008]
ENSG00000266714	624.931	2645.96	2.08184	1.801e-16	1.55907e-14	MYO15B	myosin XVB [Source:HGNC Symbol;Acc:HGNC:14083]
ENSG00000179299	12.8428	129.659	3.34177	1.85339e-16	1.59944e-14	NSUN7	NOP2/Sun RNA methyltransferase family member 7 [Source:HGNC Symbol;Acc:HGNC:25857]
ENSG00000132434	443.385	185.986	-1.25157	1.86134e-16	1.60133e-14	LANCL2	LanC like 2 [Source:HGNC Symbol;Acc:HGNC:6509]
ENSG00000215045	10.3645	47.7421	2.16355	2.34238e-16	2.00277e-14	GRID2IP	Grid2 interacting protein [Source:HGNC Symbol;Acc:HGNC:18464]
ENSG00000197520	1.85915	26.564	3.76083	2.41054e-16	2.05473e-14	FAM177B	family with sequence similarity 177 member B [Source:HGNC Symbol;Acc:HGNC:34395]
ENSG00000152969	1689.4	704.984	-1.26066	2.44245e-16	2.07556e-14	JAKMIP1	janus kinase and microtubule interacting protein 1 [Source:HGNC Symbol;Acc:HGNC:26460]
ENSG00000182566	1.44429	45.2205	4.93023	2.54074e-16	2.14596e-14	CLEC4G	C-type lectin domain family 4 member G [Source:HGNC Symbol;Acc:HGNC:24591]
ENSG00000110400	58.7098	196.608	1.74536	2.56536e-16	2.15532e-14	NECTIN1	nectin cell adhesion molecule 1 [Source:HGNC Symbol;Acc:HGNC:9706]
ENSG00000137393	50.4214	149.169	1.56145	2.57509e-16	2.15532e-14	RNF144B	ring finger protein 144B [Source:HGNC Symbol;Acc:HGNC:21578]
ENSG00000187045	100.926	492.02	2.28623	2.6155e-16	2.17603e-14	TMPRSS6	transmembrane serine protease 6 [Source:HGNC Symbol;Acc:HGNC:16517]
ENSG00000123975	1102.65	298.193	-1.88626	2.65339e-16	2.20096e-14	CKS2	CDC28 protein kinase regulatory subunit 2 [Source:HGNC Symbol;Acc:HGNC:2000]
ENSG00000099139	102.703	218.987	1.08889	2.67309e-16	2.21071e-14	PCSK5	proprotein convertase subtilisin/kexin type 5 [Source:HGNC Symbol;Acc:HGNC:8747]
ENSG00000143546	5.63396	123.412	4.43823	2.8073e-16	2.30797e-14	S100A8	S100 calcium binding protein A8 [Source:HGNC Symbol;Acc:HGNC:10498]
ENSG00000244682	19.4211	162.162	3.05072	2.82356e-16	2.31449e-14	FCGR2C	Fc fragment of IgG receptor IIc (gene/pseudogene) [Source:HGNC Symbol;Acc:HGNC:15626]
ENSG00000211898	246.032	966.53	1.97327	3.12879e-16	2.55714e-14	IGHD	immunoglobulin heavy constant delta [Source:HGNC Symbol;Acc:HGNC:5480]
ENSG00000167680	163.338	3434.33	4.39353	3.1919e-16	2.60107e-14	SEMA6B	semaphorin 6B [Source:HGNC Symbol;Acc:HGNC:10739]
ENSG00000179855	118.124	411.404	1.79747	3.41533e-16	2.77501e-14	GIPC3	GIPC PDZ domain containing family member 3 [Source:HGNC Symbol;Acc:HGNC:18183]
ENSG00000274376	26.2082	163.423	2.63635	3.45127e-16	2.79603e-14	ADAMTS7P1	ADAMTS7 pseudogene 1 [Source:HGNC Symbol;Acc:HGNC:49407]
ENSG00000116771	426.798	197.565	-1.11138	3.58562e-16	2.89643e-14	AGMAT	agmatinase [Source:HGNC Symbol;Acc:HGNC:18407]
ENSG00000114251	3.9165	65.2616	4.0537	3.64132e-16	2.9329e-14	WNT5A	Wnt family member 5A [Source:HGNC Symbol;Acc:HGNC:12784]
ENSG00000176659	63.0077	25.3192	-1.3093	4.35261e-16	3.49568e-14	C20orf197	chromosome 20 open reading frame 197 [Source:HGNC Symbol;Acc:HGNC:26601]
ENSG00000229162	15.4846	64.1701	2.05629	4.43275e-16	3.54978e-14	AL445471.1	-
ENSG00000085741	7.43517	39.7721	2.41005	4.71458e-16	3.76462e-14	WNT11	Wnt family member 11 [Source:HGNC Symbol;Acc:HGNC:12776]
ENSG00000103196	4.88794	70.003	3.8297	4.89888e-16	3.90058e-14	CRISPLD2	cysteine rich secretory protein LCCL domain containing 2 [Source:HGNC Symbol;Acc:HGNC:25248]
ENSG00000139946	148.603	348.242	1.22645	4.96708e-16	3.94358e-14	PELI2	pellino E3 ubiquitin protein ligase family member 2 [Source:HGNC Symbol;Acc:HGNC:8828]
ENSG00000128274	12.6121	64.6273	2.37353	5.05973e-16	4.0057e-14	A4GALT	alpha 1,4-galactosyltransferase (P blood group) [Source:HGNC Symbol;Acc:HGNC:18149]
ENSG00000164687	1162.4	267.22	-2.12092	5.19646e-16	4.10225e-14	FABP5	fatty acid binding protein 5 [Source:HGNC Symbol;Acc:HGNC:3560]
ENSG00000072274	11747.5	4761.21	-1.30288	5.76864e-16	4.52822e-14	TFRC	transferrin receptor [Source:HGNC Symbol;Acc:HGNC:11763]
ENSG00000038427	4.0623	45.1463	3.46427	6.00183e-16	4.698e-14	VCAN	versican [Source:HGNC Symbol;Acc:HGNC:2464]
ENSG00000075420	259.683	641.585	1.30447	6.08351e-16	4.74856e-14	FNDC3B	fibronectin type III domain containing 3B [Source:HGNC Symbol;Acc:HGNC:24670]
ENSG00000203710	37.4345	398.171	3.40932	6.15817e-16	4.79337e-14	CR1	complement C3b/C4b receptor 1 (Knops blood group) [Source:HGNC Symbol;Acc:HGNC:2334]
ENSG00000164305	2052.97	992.409	-1.04857	6.21664e-16	4.82525e-14	CASP3	caspase 3 [Source:HGNC Symbol;Acc:HGNC:1504]
ENSG00000085265	27.0752	778.338	4.84317	6.23386e-16	4.82525e-14	FCN1	ficolin 1 [Source:HGNC Symbol;Acc:HGNC:3623]
ENSG00000182578	87.9076	1763.71	4.32546	7.16981e-16	5.5343e-14	CSF1R	colony stimulating factor 1 receptor [Source:HGNC Symbol;Acc:HGNC:2433]
ENSG00000116191	240.335	706.828	1.55426	7.74868e-16	5.96455e-14	RALGPS2	Ral GEF with PH domain and SH3 binding motif 2 [Source:HGNC Symbol;Acc:HGNC:30279]
ENSG00000132535	186.544	491.137	1.39561	7.93762e-16	6.09311e-14	DLG4	discs large MAGUK scaffold protein 4 [Source:HGNC Symbol;Acc:HGNC:2903]
ENSG00000106178	14.7121	397.319	4.75128	8.84491e-16	6.77086e-14	CCL24	C-C motif chemokine ligand 24 [Source:HGNC Symbol;Acc:HGNC:10623]
ENSG00000132507	7509.83	3614.08	-1.0551	8.89997e-16	6.79429e-14	EIF5A	eukaryotic translation initiation factor 5A [Source:HGNC Symbol;Acc:HGNC:3300]
ENSG00000229314	1.02776	45.242	5.40664	1.03044e-15	7.78093e-14	ORM1	orosomucoid 1 [Source:HGNC Symbol;Acc:HGNC:8498]
ENSG00000187583	61.1636	204.059	1.73247	1.05387e-15	7.93632e-14	PLEKHN1	pleckstrin homology domain containing N1 [Source:HGNC Symbol;Acc:HGNC:25284]
ENSG00000262251	117.427	38.676	-1.59932	1.22351e-15	9.1641e-14	AC087388.1	-
ENSG00000136099	20.2072	1.71784	-3.53251	1.24484e-15	9.29883e-14	PCDH8	protocadherin 8 [Source:HGNC Symbol;Acc:HGNC:8660]
ENSG00000204632	2.91487	21.0609	2.81156	1.25951e-15	9.38315e-14	HLA-G	major histocompatibility complex, class I, G [Source:HGNC Symbol;Acc:HGNC:4964]
ENSG00000157227	507.631	5229.14	3.36446	1.29943e-15	9.6547e-14	MMP14	matrix metallopeptidase 14 [Source:HGNC Symbol;Acc:HGNC:7160]
ENSG00000108950	61.394	557.398	3.18134	1.315e-15	9.736e-14	FAM20A	FAM20A, golgi associated secretory pathway pseudokinase [Source:HGNC Symbol;Acc:HGNC:23015]
ENSG00000131355	1.70319	67.8522	5.26783	1.31738e-15	9.736e-14	ADGRE3	adhesion G protein-coupled receptor E3 [Source:HGNC Symbol;Acc:HGNC:23647]
ENSG00000136603	889.596	1847.1	1.05357	1.48951e-15	1.0921e-13	SKIL	SKI like proto-oncogene [Source:HGNC Symbol;Acc:HGNC:10897]
ENSG00000197249	39.0745	431.627	3.46417	1.51626e-15	1.10878e-13	SERPINA1	serpin family A member 1 [Source:HGNC Symbol;Acc:HGNC:8941]
ENSG00000177606	2186.83	5454.97	1.31854	1.62674e-15	1.17718e-13	JUN	Jun proto-oncogene, AP-1 transcription factor subunit [Source:HGNC Symbol;Acc:HGNC:6204]
ENSG00000215244	31.7266	153.348	2.2641	1.69788e-15	1.22547e-13	AL137145.2	-
ENSG00000146067	1646.86	3377.59	1.03606	1.80151e-15	1.29355e-13	FAM193B	family with sequence similarity 193 member B [Source:HGNC Symbol;Acc:HGNC:25524]
ENSG00000164362	80.7396	4.63399	-4.1098	1.97251e-15	1.41269e-13	TERT	telomerase reverse transcriptase [Source:HGNC Symbol;Acc:HGNC:11730]
ENSG00000107738	1908.15	4269.75	1.16177	1.99754e-15	1.42662e-13	VSIR	V-set immunoregulatory receptor [Source:HGNC Symbol;Acc:HGNC:30085]
ENSG00000284606	6.47496	31.5207	2.27131	2.12604e-15	1.5071e-13	AC105233.5	-
ENSG00000155368	1972.92	850.039	-1.21457	2.19931e-15	1.55113e-13	DBI	diazepam binding inhibitor, acyl-CoA binding protein [Source:HGNC Symbol;Acc:HGNC:2690]
ENSG00000176788	352.445	1088.37	1.62647	2.22368e-15	1.56435e-13	BASP1	brain abundant membrane attached signal protein 1 [Source:HGNC Symbol;Acc:HGNC:957]
ENSG00000141756	11.2658	42.7462	1.92432	2.37722e-15	1.66814e-13	FKBP10	FK506 binding protein 10 [Source:HGNC Symbol;Acc:HGNC:18169]
ENSG00000110492	66.4943	360.313	2.43671	2.70996e-15	1.8932e-13	MDK	midkine [Source:HGNC Symbol;Acc:HGNC:6972]
ENSG00000171132	287.99	816.575	1.50431	2.71158e-15	1.8932e-13	PRKCE	protein kinase C epsilon [Source:HGNC Symbol;Acc:HGNC:9401]
ENSG00000221968	261.289	594.289	1.18416	2.72857e-15	1.90029e-13	FADS3	fatty acid desaturase 3 [Source:HGNC Symbol;Acc:HGNC:3576]
ENSG00000033627	343.525	1111.41	1.69321	3.10474e-15	2.14614e-13	ATP6V0A1	ATPase H+ transporting V0 subunit a1 [Source:HGNC Symbol;Acc:HGNC:865]
ENSG00000158050	1198.22	2796.83	1.22282	3.31966e-15	2.289e-13	DUSP2	dual specificity phosphatase 2 [Source:HGNC Symbol;Acc:HGNC:3068]
ENSG00000162545	54.941	219.952	1.99719	3.41989e-15	2.35227e-13	CAMK2N1	calcium/calmodulin dependent protein kinase II inhibitor 1 [Source:HGNC Symbol;Acc:HGNC:24190]
ENSG00000198400	54.8943	325.303	2.56848	3.55435e-15	2.43872e-13	NTRK1	neurotrophic receptor tyrosine kinase 1 [Source:HGNC Symbol;Acc:HGNC:8031]
ENSG00000124406	1213.67	2489.71	1.03594	3.95378e-15	2.7061e-13	ATP8A1	ATPase phospholipid transporting 8A1 [Source:HGNC Symbol;Acc:HGNC:13531]
ENSG00000111077	28.857	108.825	1.91554	3.96903e-15	2.70986e-13	TNS2	tensin 2 [Source:HGNC Symbol;Acc:HGNC:19737]
ENSG00000234743	132.33	57.6237	-1.19351	4.19447e-15	2.85677e-13	EIF5AP4	eukaryotic translation initiation factor 5A pseudogene 4 [Source:HGNC Symbol;Acc:HGNC:31442]
ENSG00000050767	6.86273	54.3734	2.99407	4.28061e-15	2.9083e-13	COL23A1	collagen type XXIII alpha 1 chain [Source:HGNC Symbol;Acc:HGNC:22990]
ENSG00000184226	22.6473	84.9971	1.90144	4.66122e-15	3.15148e-13	PCDH9	protocadherin 9 [Source:HGNC Symbol;Acc:HGNC:8661]
ENSG00000173762	4267.55	11239.4	1.39706	4.67521e-15	3.15327e-13	CD7	CD7 molecule [Source:HGNC Symbol;Acc:HGNC:1695]
ENSG00000204681	414.251	1104.15	1.41343	4.79212e-15	3.2165e-13	GABBR1	gamma-aminobutyric acid type B receptor subunit 1 [Source:HGNC Symbol;Acc:HGNC:4070]
ENSG00000186407	0.162921	46.7608	7.47804	4.96622e-15	3.32534e-13	CD300E	CD300e molecule [Source:HGNC Symbol;Acc:HGNC:28874]
ENSG00000196358	205.203	540.598	1.39692	5.07072e-15	3.37902e-13	NTNG2	netrin G2 [Source:HGNC Symbol;Acc:HGNC:14288]
ENSG00000054983	555.253	1201.34	1.1124	5.22131e-15	3.46276e-13	GALC	galactosylceramidase [Source:HGNC Symbol;Acc:HGNC:4115]
ENSG00000135144	126.448	442.538	1.80613	5.30642e-15	3.51083e-13	DTX1	deltex E3 ubiquitin ligase 1 [Source:HGNC Symbol;Acc:HGNC:3060]
ENSG00000221340	3.97808	24.641	2.61258	5.35214e-15	3.53267e-13	RNU6ATAC18P	RNA, U6atac small nuclear 18, pseudogene [Source:HGNC Symbol;Acc:HGNC:46917]
ENSG00000149922	34.4964	92.6277	1.41193	5.36697e-15	3.53406e-13	TBX6	T-box 6 [Source:HGNC Symbol;Acc:HGNC:11605]
ENSG00000181444	34.826	241.183	2.78776	5.47115e-15	3.59414e-13	ZNF467	zinc finger protein 467 [Source:HGNC Symbol;Acc:HGNC:23154]
ENSG00000027697	769.059	1563.35	1.02284	5.60261e-15	3.67182e-13	IFNGR1	interferon gamma receptor 1 [Source:HGNC Symbol;Acc:HGNC:5439]
ENSG00000273478	13.753	44.7883	1.69553	6.31451e-15	4.11896e-13	AC099676.1	-
ENSG00000185669	239.422	592.305	1.30437	6.71222e-15	4.34943e-13	SNAI3	snail family transcriptional repressor 3 [Source:HGNC Symbol;Acc:HGNC:18411]
ENSG00000108953	4770.01	2085.76	-1.19331	7.07157e-15	4.56988e-13	YWHAE	tyrosine 3-monooxygenase/tryptophan 5-monooxygenase activation protein epsilon [Source:HGNC Symbol;Acc:HGNC:12851]
ENSG00000177706	267.431	2612.24	3.28771	7.50823e-15	4.8408e-13	FAM20C	FAM20C, golgi associated secretory pathway kinase [Source:HGNC Symbol;Acc:HGNC:22140]
ENSG00000120738	491.077	2508.17	2.35287	7.77119e-15	4.98603e-13	EGR1	early growth response 1 [Source:HGNC Symbol;Acc:HGNC:3238]
ENSG00000168461	264.08	1257.91	2.25249	8.81476e-15	5.60514e-13	RAB31	RAB31, member RAS oncogene family [Source:HGNC Symbol;Acc:HGNC:9771]
ENSG00000135862	49.0813	244.241	2.31319	9.23428e-15	5.83187e-13	LAMC1	laminin subunit gamma 1 [Source:HGNC Symbol;Acc:HGNC:6492]
ENSG00000162738	4.92631	22.2071	2.23159	9.27267e-15	5.84284e-13	VANGL2	VANGL planar cell polarity protein 2 [Source:HGNC Symbol;Acc:HGNC:15511]
ENSG00000186049	7.04354	106.509	3.91176	1.01082e-14	6.3549e-13	KRT73	keratin 73 [Source:HGNC Symbol;Acc:HGNC:28928]
ENSG00000139200	26.9916	82.5353	1.61115	1.02475e-14	6.41347e-13	PIANP	PILR alpha associated neural protein [Source:HGNC Symbol;Acc:HGNC:25338]
ENSG00000088340	32.635	84.1938	1.36143	1.02826e-14	6.42094e-13	FER1L4	fer-1 like family member 4, pseudogene [Source:HGNC Symbol;Acc:HGNC:15801]
ENSG00000156968	2.57546	30.0571	3.5575	1.108e-14	6.8726e-13	MPV17L	MPV17 mitochondrial inner membrane protein like [Source:HGNC Symbol;Acc:HGNC:26827]
ENSG00000163823	353.404	1557.52	2.1397	1.16369e-14	7.16999e-13	CCR1	C-C motif chemokine receptor 1 [Source:HGNC Symbol;Acc:HGNC:1602]
ENSG00000072195	59.038	331.492	2.48567	1.30837e-14	8.00817e-13	SPEG	SPEG complex locus [Source:HGNC Symbol;Acc:HGNC:16901]
ENSG00000135314	193.567	72.3874	-1.41721	1.35651e-14	8.28453e-13	KHDC1	KH domain containing 1 [Source:HGNC Symbol;Acc:HGNC:21366]
ENSG00000185909	41.0249	146.95	1.83863	1.36349e-14	8.30889e-13	KLHDC8B	kelch domain containing 8B [Source:HGNC Symbol;Acc:HGNC:28557]
ENSG00000160999	111.407	334.351	1.5842	1.40573e-14	8.51036e-13	SH2B2	SH2B adaptor protein 2 [Source:HGNC Symbol;Acc:HGNC:17381]
ENSG00000273837	2.75023	19.1791	2.76135	1.41363e-14	8.52118e-13	AC018755.4	-
ENSG00000074657	92.5821	230.576	1.32189	1.41365e-14	8.52118e-13	ZNF532	zinc finger protein 532 [Source:HGNC Symbol;Acc:HGNC:30940]
ENSG00000213366	218.054	1158.2	2.40843	1.4275e-14	8.586e-13	GSTM2	glutathione S-transferase mu 2 [Source:HGNC Symbol;Acc:HGNC:4634]
ENSG00000125510	72.6657	155.576	1.09497	1.43533e-14	8.61443e-13	OPRL1	opioid related nociceptin receptor 1 [Source:HGNC Symbol;Acc:HGNC:8155]
ENSG00000167861	31.7353	172.325	2.43406	1.44277e-14	8.64046e-13	HID1	HID1 domain containing [Source:HGNC Symbol;Acc:HGNC:15736]
ENSG00000075426	1247.96	3200.13	1.35858	1.47367e-14	8.8065e-13	FOSL2	FOS like 2, AP-1 transcription factor subunit [Source:HGNC Symbol;Acc:HGNC:3798]
ENSG00000110237	5.14364	55.4421	3.42104	1.47973e-14	8.82161e-13	ARHGEF17	Rho guanine nucleotide exchange factor 17 [Source:HGNC Symbol;Acc:HGNC:21726]
ENSG00000175792	1641.93	767.792	-1.09632	1.48254e-14	8.82161e-13	RUVBL1	RuvB like AAA ATPase 1 [Source:HGNC Symbol;Acc:HGNC:10474]
ENSG00000108405	37.694	154.343	2.02841	1.52637e-14	9.06298e-13	P2RX1	purinergic receptor P2X 1 [Source:HGNC Symbol;Acc:HGNC:8533]
ENSG00000178386	3.64271	19.4031	2.37539	1.61185e-14	9.55012e-13	ZNF223	zinc finger protein 223 [Source:HGNC Symbol;Acc:HGNC:13016]
ENSG00000143878	144.909	376.572	1.37595	1.61674e-14	9.55871e-13	RHOB	ras homolog family member B [Source:HGNC Symbol;Acc:HGNC:668]
ENSG00000235602	3.61252	20.0916	2.46474	1.69323e-14	9.9897e-13	POU5F1P3	POU class 5 homeobox 1 pseudogene 3 [Source:HGNC Symbol;Acc:HGNC:9222]
ENSG00000124920	69.9858	173.826	1.31491	1.79774e-14	1.05615e-12	MYRF	myelin regulatory factor [Source:HGNC Symbol;Acc:HGNC:1181]
ENSG00000151136	699.944	1721.89	1.29839	1.86955e-14	1.09371e-12	BTBD11	BTB domain containing 11 [Source:HGNC Symbol;Acc:HGNC:23844]
ENSG00000130164	1938.42	587.555	-1.722	1.88327e-14	1.09711e-12	LDLR	low density lipoprotein receptor [Source:HGNC Symbol;Acc:HGNC:6547]
ENSG00000198331	283.465	123.073	-1.20312	1.98125e-14	1.15178e-12	HYLS1	HYLS1, centriolar and ciliogenesis associated [Source:HGNC Symbol;Acc:HGNC:26558]
ENSG00000211597	3.46948	20.4667	2.53827	2.08419e-14	1.20657e-12	IGKJ1	immunoglobulin kappa joining 1 [Source:HGNC Symbol;Acc:HGNC:5719]
ENSG00000269553	9.17488	72.1252	2.95439	2.10509e-14	1.21614e-12	U62631.1	-
ENSG00000090376	157.027	528.124	1.75068	2.12299e-14	1.22393e-12	IRAK3	interleukin 1 receptor associated kinase 3 [Source:HGNC Symbol;Acc:HGNC:17020]
ENSG00000234394	0.580754	30.1124	5.67312	2.13862e-14	1.23039e-12	AL353608.3	-
ENSG00000186810	4391.68	1606.33	-1.45116	2.19428e-14	1.25981e-12	CXCR3	C-X-C motif chemokine receptor 3 [Source:HGNC Symbol;Acc:HGNC:4540]
ENSG00000167995	13.6542	144.735	3.40382	2.53764e-14	1.45094e-12	BEST1	bestrophin 1 [Source:HGNC Symbol;Acc:HGNC:12703]
ENSG00000211593	3.1159	23.192	2.87599	2.73551e-14	1.56087e-12	IGKJ5	immunoglobulin kappa joining 5 [Source:HGNC Symbol;Acc:HGNC:5723]
ENSG00000171219	74.6891	226.57	1.59742	2.74335e-14	1.56214e-12	CDC42BPG	CDC42 binding protein kinase gamma [Source:HGNC Symbol;Acc:HGNC:29829]
ENSG00000141497	29.6144	327.914	3.46482	2.76304e-14	1.57013e-12	ZMYND15	zinc finger MYND-type containing 15 [Source:HGNC Symbol;Acc:HGNC:20997]
ENSG00000169122	84.4021	11.9221	-2.81613	2.77431e-14	1.57185e-12	FAM110B	family with sequence similarity 110 member B [Source:HGNC Symbol;Acc:HGNC:28587]
ENSG00000120437	1571.2	585.127	-1.42478	2.78173e-14	1.57185e-12	ACAT2	acetyl-CoA acetyltransferase 2 [Source:HGNC Symbol;Acc:HGNC:94]
ENSG00000148737	21.7201	95.4485	2.13606	2.9284e-14	1.64726e-12	TCF7L2	transcription factor 7 like 2 [Source:HGNC Symbol;Acc:HGNC:11641]
ENSG00000161249	1.804	19.1294	3.38264	2.98382e-14	1.67166e-12	DMKN	dermokine [Source:HGNC Symbol;Acc:HGNC:25063]
ENSG00000100368	364.305	1219.65	1.74258	3.17838e-14	1.76995e-12	CSF2RB	colony stimulating factor 2 receptor beta common subunit [Source:HGNC Symbol;Acc:HGNC:2436]
ENSG00000142687	1634	3636.6	1.15397	3.27102e-14	1.81427e-12	KIAA0319L	KIAA0319 like [Source:HGNC Symbol;Acc:HGNC:30071]
ENSG00000188676	2.03612	35.5175	4.07335	3.35977e-14	1.85979e-12	IDO2	indoleamine 2,3-dioxygenase 2 [Source:HGNC Symbol;Acc:HGNC:27269]
ENSG00000109458	15.9514	78.3645	2.29325	3.39525e-14	1.87569e-12	GAB1	GRB2 associated binding protein 1 [Source:HGNC Symbol;Acc:HGNC:4066]
ENSG00000007516	49.7262	319.741	2.68219	3.44691e-14	1.89294e-12	BAIAP3	BAI1 associated protein 3 [Source:HGNC Symbol;Acc:HGNC:948]
ENSG00000166819	3.51146	17.6285	2.34879	3.46335e-14	1.89822e-12	PLIN1	perilipin 1 [Source:HGNC Symbol;Acc:HGNC:9076]
ENSG00000170074	35.1192	161.615	2.20032	3.94177e-14	2.14772e-12	FAM153A	family with sequence similarity 153 member A [Source:HGNC Symbol;Acc:HGNC:29940]
ENSG00000178695	236.214	1059.06	2.1655	4.00829e-14	2.17544e-12	KCTD12	potassium channel tetramerization domain containing 12 [Source:HGNC Symbol;Acc:HGNC:14678]
ENSG00000168004	8.6031	42.8333	2.321	4.098e-14	2.21547e-12	HRASLS5	HRAS like suppressor family member 5 [Source:HGNC Symbol;Acc:HGNC:24978]
ENSG00000183023	34.2227	235.976	2.78531	4.23042e-14	2.27379e-12	SLC8A1	solute carrier family 8 member A1 [Source:HGNC Symbol;Acc:HGNC:11068]
ENSG00000267287	3.89331	17.8586	2.15362	4.34053e-14	2.32398e-12	AC068473.3	-
ENSG00000214456	3.19124	25.529	2.99204	4.40546e-14	2.35421e-12	PLIN5	perilipin 5 [Source:HGNC Symbol;Acc:HGNC:33196]
ENSG00000226742	125.045	439.074	1.80885	4.46251e-14	2.38012e-12	HSBP1L1	heat shock factor binding protein 1 like 1 [Source:HGNC Symbol;Acc:HGNC:37243]
ENSG00000110848	1082.31	2419.2	1.16005	4.54343e-14	2.41864e-12	CD69	CD69 molecule [Source:HGNC Symbol;Acc:HGNC:1694]
ENSG00000007312	800.254	1790.93	1.1617	4.68701e-14	2.4903e-12	CD79B	CD79b molecule [Source:HGNC Symbol;Acc:HGNC:1699]
ENSG00000101224	10678.8	4469.15	-1.2567	4.77095e-14	2.52044e-12	CDC25B	cell division cycle 25B [Source:HGNC Symbol;Acc:HGNC:1726]
ENSG00000139567	27.7506	255.58	3.19979	5.11719e-14	2.68802e-12	ACVRL1	activin A receptor like type 1 [Source:HGNC Symbol;Acc:HGNC:175]
ENSG00000123131	661.101	315.753	-1.06497	5.4803e-14	2.86792e-12	PRDX4	peroxiredoxin 4 [Source:HGNC Symbol;Acc:HGNC:17169]
ENSG00000141505	7.15577	38.056	2.42484	5.58829e-14	2.908e-12	ASGR1	asialoglycoprotein receptor 1 [Source:HGNC Symbol;Acc:HGNC:742]
ENSG00000185924	11.6237	59.3319	2.35177	5.83968e-14	3.02748e-12	RTN4RL1	reticulon 4 receptor like 1 [Source:HGNC Symbol;Acc:HGNC:21329]
ENSG00000185100	42.818	99.6454	1.21122	6.04905e-14	3.13019e-12	ADSSL1	adenylosuccinate synthase like 1 [Source:HGNC Symbol;Acc:HGNC:20093]
ENSG00000110436	15.1801	114.099	2.90908	6.38111e-14	3.28977e-12	SLC1A2	solute carrier family 1 member 2 [Source:HGNC Symbol;Acc:HGNC:10940]
ENSG00000103018	3206.47	1550.54	-1.04808	6.40781e-14	3.29741e-12	CYB5B	cytochrome b5 type B [Source:HGNC Symbol;Acc:HGNC:24374]
ENSG00000118432	9.4861	76.0788	2.99308	6.43558e-14	3.30558e-12	CNR1	cannabinoid receptor 1 [Source:HGNC Symbol;Acc:HGNC:2159]
ENSG00000116133	3428.17	802.354	-2.09505	6.56063e-14	3.3574e-12	DHCR24	24-dehydrocholesterol reductase [Source:HGNC Symbol;Acc:HGNC:2859]
ENSG00000062038	6.32202	112.302	4.15556	6.88473e-14	3.51033e-12	CDH3	cadherin 3 [Source:HGNC Symbol;Acc:HGNC:1762]
ENSG00000184005	16.3818	60.9961	1.89874	7.02079e-14	3.57314e-12	ST6GALNAC3	ST6 N-acetylgalactosaminide alpha-2,6-sialyltransferase 3 [Source:HGNC Symbol;Acc:HGNC:19343]
ENSG00000198719	35.9592	304.313	3.07972	7.08609e-14	3.59505e-12	DLL1	delta like canonical Notch ligand 1 [Source:HGNC Symbol;Acc:HGNC:2908]
ENSG00000171596	53.0504	325.372	2.61137	7.0897e-14	3.59505e-12	NMUR1	neuromedin U receptor 1 [Source:HGNC Symbol;Acc:HGNC:4518]
ENSG00000228663	4.62944	24.3138	2.34256	7.44823e-14	3.76997e-12	PSMD10P1	proteasome 26S subunit, non-ATPase, 10 pseudogene 1 [Source:HGNC Symbol;Acc:HGNC:16602]
ENSG00000119866	62.4408	198.88	1.66784	7.56758e-14	3.80956e-12	BCL11A	B cell CLL/lymphoma 11A [Source:HGNC Symbol;Acc:HGNC:13221]
ENSG00000274272	320.734	707.147	1.13963	7.63792e-14	3.8343e-12	AC069281.2	-
ENSG00000233999	39.3519	3.41795	-3.52899	7.64432e-14	3.8343e-12	IGKV3OR2-268	immunoglobulin kappa variable 3/OR2-268 (non-functional) [Source:HGNC Symbol;Acc:HGNC:5830]
ENSG00000140450	84.0011	580.286	2.78703	7.69168e-14	3.85111e-12	ARRDC4	arrestin domain containing 4 [Source:HGNC Symbol;Acc:HGNC:28087]
ENSG00000177374	1429.04	3993.6	1.48287	7.88923e-14	3.94291e-12	HIC1	HIC ZBTB transcriptional repressor 1 [Source:HGNC Symbol;Acc:HGNC:4909]
ENSG00000198176	5868.8	2773.42	-1.08131	8.0679e-14	4.02497e-12	TFDP1	transcription factor Dp-1 [Source:HGNC Symbol;Acc:HGNC:11749]
ENSG00000196092	447.097	1264	1.49913	8.23162e-14	4.09929e-12	PAX5	paired box 5 [Source:HGNC Symbol;Acc:HGNC:8619]
ENSG00000167608	36.088	81.9275	1.16339	8.25671e-14	4.10443e-12	TMC4	transmembrane channel like 4 [Source:HGNC Symbol;Acc:HGNC:22998]
ENSG00000257242	56.7975	158.412	1.47544	8.8015e-14	4.36638e-12	LINC01619	long intergenic non-protein coding RNA 1619 [Source:HGNC Symbol;Acc:HGNC:27409]
ENSG00000167483	147.718	648.876	2.13344	9.0466e-14	4.47301e-12	FAM129C	family with sequence similarity 129 member C [Source:HGNC Symbol;Acc:HGNC:24130]
ENSG00000114686	1698.57	843.69	-1.00914	9.73291e-14	4.78687e-12	MRPL3	mitochondrial ribosomal protein L3 [Source:HGNC Symbol;Acc:HGNC:10379]
ENSG00000110042	29.2091	130.379	2.15091	9.75988e-14	4.79062e-12	DTX4	deltex E3 ubiquitin ligase 4 [Source:HGNC Symbol;Acc:HGNC:29151]
ENSG00000013619	505.307	228.11	-1.14722	1.00306e-13	4.89862e-12	MAMLD1	mastermind like domain containing 1 [Source:HGNC Symbol;Acc:HGNC:2568]
ENSG00000130066	1903.61	5097.54	1.42094	1.03768e-13	5.05878e-12	SAT1	spermidine/spermine N1-acetyltransferase 1 [Source:HGNC Symbol;Acc:HGNC:10540]
ENSG00000067840	85.0755	458.423	2.4288	1.04259e-13	5.0738e-12	PDZD4	PDZ domain containing 4 [Source:HGNC Symbol;Acc:HGNC:21167]
ENSG00000179542	2.76229	31.077	3.46625	1.05581e-13	5.12918e-12	SLITRK4	SLIT and NTRK like family member 4 [Source:HGNC Symbol;Acc:HGNC:23502]
ENSG00000278709	11.9593	46.15	1.94576	1.13547e-13	5.48737e-12	NKILA	NF-kappaB interacting lncRNA [Source:HGNC Symbol;Acc:HGNC:51599]
ENSG00000177469	43.7935	250.004	2.51368	1.16966e-13	5.64279e-12	CAVIN1	caveolae associated protein 1 [Source:HGNC Symbol;Acc:HGNC:9688]
ENSG00000063241	584.884	289.822	-1.01299	1.21786e-13	5.85724e-12	ISOC2	isochorismatase domain containing 2 [Source:HGNC Symbol;Acc:HGNC:26278]
ENSG00000183019	15.0152	298.205	4.30759	1.21833e-13	5.85724e-12	MCEMP1	mast cell expressed membrane protein 1 [Source:HGNC Symbol;Acc:HGNC:27291]
ENSG00000251364	21.0649	82.2102	1.9595	1.22406e-13	5.87464e-12	AC107884.1	-
ENSG00000122641	176.579	826.673	2.22722	1.23132e-13	5.89931e-12	INHBA	inhibin beta A subunit [Source:HGNC Symbol;Acc:HGNC:6066]
ENSG00000119535	55.6099	618.163	3.47288	1.25366e-13	5.98203e-12	CSF3R	colony stimulating factor 3 receptor [Source:HGNC Symbol;Acc:HGNC:2439]
ENSG00000090659	68.1153	1092.91	4.00337	1.25505e-13	5.98203e-12	CD209	CD209 molecule [Source:HGNC Symbol;Acc:HGNC:1641]
ENSG00000197616	190.319	3.72037	-5.67216	1.26576e-13	6.01753e-12	MYH6	myosin heavy chain 6 [Source:HGNC Symbol;Acc:HGNC:7576]
ENSG00000130304	320.722	916.828	1.51387	1.26683e-13	6.01753e-12	SLC27A1	solute carrier family 27 member 1 [Source:HGNC Symbol;Acc:HGNC:10995]
ENSG00000205959	15.3538	57.6432	1.90903	1.29206e-13	6.12693e-12	AC105345.1	-
ENSG00000136378	8.6949	37.803	2.09252	1.33132e-13	6.29162e-12	ADAMTS7	ADAM metallopeptidase with thrombospondin type 1 motif 7 [Source:HGNC Symbol;Acc:HGNC:223]
ENSG00000214128	74.5643	1.43692	-5.70377	1.41093e-13	6.64525e-12	TMEM213	transmembrane protein 213 [Source:HGNC Symbol;Acc:HGNC:27220]
ENSG00000185215	874.886	5104.75	2.54452	1.47255e-13	6.90039e-12	TNFAIP2	TNF alpha induced protein 2 [Source:HGNC Symbol;Acc:HGNC:11895]
ENSG00000197629	96.5459	543.206	2.49015	1.49413e-13	6.97798e-12	MPEG1	macrophage expressed 1 [Source:HGNC Symbol;Acc:HGNC:29619]
ENSG00000130812	73.9973	161.876	1.12386	1.52293e-13	7.09874e-12	ANGPTL6	angiopoietin like 6 [Source:HGNC Symbol;Acc:HGNC:23140]
ENSG00000101017	344.527	1021.39	1.56728	1.5611e-13	7.24204e-12	CD40	CD40 molecule [Source:HGNC Symbol;Acc:HGNC:11919]
ENSG00000186866	485.966	1048.41	1.10847	1.61505e-13	7.47983e-12	POFUT2	protein O-fucosyltransferase 2 [Source:HGNC Symbol;Acc:HGNC:14683]
ENSG00000103966	2041.16	935.129	-1.12592	1.65903e-13	7.67073e-12	EHD4	EH domain containing 4 [Source:HGNC Symbol;Acc:HGNC:3245]
ENSG00000158715	20.9561	78.7521	1.91914	1.70624e-13	7.87591e-12	SLC45A3	solute carrier family 45 member 3 [Source:HGNC Symbol;Acc:HGNC:8642]
ENSG00000109436	105.648	585.556	2.46849	1.71067e-13	7.88329e-12	TBC1D9	TBC1 domain family member 9 [Source:HGNC Symbol;Acc:HGNC:21710]
ENSG00000163220	63.852	646.222	3.33747	1.73254e-13	7.97081e-12	S100A9	S100 calcium binding protein A9 [Source:HGNC Symbol;Acc:HGNC:10499]
ENSG00000242732	53.108	243.914	2.19577	1.8228e-13	8.35708e-12	RTL5	retrotransposon Gag like 5 [Source:HGNC Symbol;Acc:HGNC:29430]
ENSG00000179593	24.3731	186.992	2.93759	1.82845e-13	8.35708e-12	ALOX15B	arachidonate 15-lipoxygenase, type B [Source:HGNC Symbol;Acc:HGNC:434]
ENSG00000171476	3469.43	895.048	-1.9548	1.8379e-13	8.38615e-12	HOPX	HOP homeobox [Source:HGNC Symbol;Acc:HGNC:24961]
ENSG00000184588	1513.15	3618.19	1.25771	1.92297e-13	8.75994e-12	PDE4B	phosphodiesterase 4B [Source:HGNC Symbol;Acc:HGNC:8781]
ENSG00000111644	35.6414	114.773	1.67558	2.00822e-13	9.08865e-12	ACRBP	acrosin binding protein [Source:HGNC Symbol;Acc:HGNC:17195]
ENSG00000184454	1.53838	33.4164	4.40823	2.13544e-13	9.63307e-12	NCMAP	non-compact myelin associated protein [Source:HGNC Symbol;Acc:HGNC:29332]
ENSG00000216285	145.62	66.2896	-1.13397	2.17911e-13	9.79824e-12	AC078819.1	-
ENSG00000257337	22.5714	53.2515	1.23466	2.27826e-13	1.02275e-11	AC068888.1	-
ENSG00000277258	34.7676	182.532	2.39655	2.30016e-13	1.03092e-11	PCGF2	polycomb group ring finger 2 [Source:HGNC Symbol;Acc:HGNC:12929]
ENSG00000169403	288.291	2028.08	2.81411	2.33262e-13	1.04378e-11	PTAFR	platelet activating factor receptor [Source:HGNC Symbol;Acc:HGNC:9582]
ENSG00000142552	19.9581	99.7621	2.31837	2.36867e-13	1.05821e-11	RCN3	reticulocalbin 3 [Source:HGNC Symbol;Acc:HGNC:21145]
ENSG00000161544	17.1214	116.139	2.75536	2.45521e-13	1.09492e-11	CYGB	cytoglobin [Source:HGNC Symbol;Acc:HGNC:16505]
ENSG00000104921	167.767	1200.27	2.8393	2.47861e-13	1.10025e-11	FCER2	Fc fragment of IgE receptor II [Source:HGNC Symbol;Acc:HGNC:3612]
ENSG00000182022	110.003	1000.4	3.1835	2.60236e-13	1.15334e-11	CHST15	carbohydrate sulfotransferase 15 [Source:HGNC Symbol;Acc:HGNC:18137]
ENSG00000172830	344.379	737.369	1.09591	2.84176e-13	1.2475e-11	SSH3	slingshot protein phosphatase 3 [Source:HGNC Symbol;Acc:HGNC:30581]
ENSG00000089847	56.2284	129.329	1.20215	3.00899e-13	1.31468e-11	ANKRD24	ankyrin repeat domain 24 [Source:HGNC Symbol;Acc:HGNC:29424]
ENSG00000242574	828.341	2136.38	1.36656	3.04684e-13	1.32913e-11	HLA-DMB	major histocompatibility complex, class II, DM beta [Source:HGNC Symbol;Acc:HGNC:4935]
ENSG00000128050	3737.51	1042.9	-1.84135	3.07328e-13	1.33856e-11	PAICS	phosphoribosylaminoimidazole carboxylase and phosphoribosylaminoimidazolesuccinocarboxamide synthase [Source:HGNC Symbol;Acc:HGNC:8587]
ENSG00000185022	276.859	706.499	1.35038	3.19237e-13	1.38825e-11	MAFF	MAF bZIP transcription factor F [Source:HGNC Symbol;Acc:HGNC:6780]
ENSG00000070614	144.12	679.15	2.23614	3.62656e-13	1.56726e-11	NDST1	N-deacetylase and N-sulfotransferase 1 [Source:HGNC Symbol;Acc:HGNC:7680]
ENSG00000184271	201.948	671.606	1.73239	3.71165e-13	1.59906e-11	POU6F1	POU class 6 homeobox 1 [Source:HGNC Symbol;Acc:HGNC:9224]
ENSG00000178719	1831.23	4647.86	1.34371	3.71773e-13	1.5992e-11	GRINA	glutamate ionotropic receptor NMDA type subunit associated protein 1 [Source:HGNC Symbol;Acc:HGNC:4589]
ENSG00000279141	1.22868	28.3745	4.46063	3.7855e-13	1.62583e-11	LINC01451	long intergenic non-protein coding RNA 1451 [Source:HGNC Symbol;Acc:HGNC:48599]
ENSG00000148204	5.2745	26.9917	2.36085	3.94947e-13	1.69103e-11	CRB2	crumbs 2, cell polarity complex component [Source:HGNC Symbol;Acc:HGNC:18688]
ENSG00000173110	17.5239	104.568	2.5797	4.02841e-13	1.71689e-11	HSPA6	heat shock protein family A (Hsp70) member 6 [Source:HGNC Symbol;Acc:HGNC:5239]
ENSG00000204219	68.918	325.491	2.23957	4.06664e-13	1.73053e-11	TCEA3	transcription elongation factor A3 [Source:HGNC Symbol;Acc:HGNC:11615]
ENSG00000143382	78.9817	437.666	2.46841	4.28254e-13	1.81684e-11	ADAMTSL4	ADAMTS like 4 [Source:HGNC Symbol;Acc:HGNC:19706]
ENSG00000169992	218.77	634.501	1.53576	4.39553e-13	1.8591e-11	NLGN2	neuroligin 2 [Source:HGNC Symbol;Acc:HGNC:14290]
ENSG00000230565	16.7096	42.2865	1.331	4.59445e-13	1.93148e-11	ZNF32-AS2	ZNF32 antisense RNA 2 [Source:HGNC Symbol;Acc:HGNC:23593]
ENSG00000134369	78.9842	252.59	1.67323	4.64459e-13	1.9473e-11	NAV1	neuron navigator 1 [Source:HGNC Symbol;Acc:HGNC:15989]
ENSG00000186088	292.893	837.463	1.51417	4.64611e-13	1.9473e-11	GSAP	gamma-secretase activating protein [Source:HGNC Symbol;Acc:HGNC:28042]
ENSG00000097046	887.903	400.205	-1.14887	4.69154e-13	1.96338e-11	CDC7	cell division cycle 7 [Source:HGNC Symbol;Acc:HGNC:1745]
ENSG00000163435	1.6527	13.1735	3.03604	4.88859e-13	2.0397e-11	ELF3	E74 like ETS transcription factor 3 [Source:HGNC Symbol;Acc:HGNC:3318]
ENSG00000111057	21.7942	75.8188	1.78605	4.89847e-13	2.04076e-11	KRT18	keratin 18 [Source:HGNC Symbol;Acc:HGNC:6430]
ENSG00000167703	271.005	881.807	1.70094	4.98699e-13	2.07453e-11	SLC43A2	solute carrier family 43 member 2 [Source:HGNC Symbol;Acc:HGNC:23087]
ENSG00000206077	5.42812	47.2135	3.121	5.02447e-13	2.087e-11	ZDHHC11B	zinc finger DHHC-type containing 11B [Source:HGNC Symbol;Acc:HGNC:32962]
ENSG00000178789	6.60413	168.763	4.662	5.25546e-13	2.17489e-11	CD300LB	CD300 molecule like family member b [Source:HGNC Symbol;Acc:HGNC:30811]
ENSG00000162929	298.557	147.503	-1.01651	5.3524e-13	2.20999e-11	KIAA1841	KIAA1841 [Source:HGNC Symbol;Acc:HGNC:29387]
ENSG00000137462	31.4703	196.859	2.64138	5.5989e-13	2.29835e-11	TLR2	toll like receptor 2 [Source:HGNC Symbol;Acc:HGNC:11848]
ENSG00000129757	15.2598	57.3606	1.9005	5.64365e-13	2.30626e-11	CDKN1C	cyclin dependent kinase inhibitor 1C [Source:HGNC Symbol;Acc:HGNC:1786]
ENSG00000172985	40.1005	238.487	2.56998	5.97738e-13	2.43548e-11	SH3RF3	SH3 domain containing ring finger 3 [Source:HGNC Symbol;Acc:HGNC:24699]
ENSG00000274536	31.8362	109.115	1.77444	6.16001e-13	2.50255e-11	AL034397.3	-
ENSG00000268734	3.79176	51.5791	3.75293	6.18677e-13	2.50975e-11	AC245128.3	-
ENSG00000165716	44.1871	108.021	1.29931	6.42227e-13	2.5977e-11	FAM69B	family with sequence similarity 69 member B [Source:HGNC Symbol;Acc:HGNC:28290]
ENSG00000182326	68.7223	644.378	3.22793	6.44895e-13	2.6047e-11	C1S	complement C1s [Source:HGNC Symbol;Acc:HGNC:1247]
ENSG00000183307	18.5239	183.259	3.30316	6.629e-13	2.66966e-11	TMEM121B	transmembrane protein 121B [Source:HGNC Symbol;Acc:HGNC:1844]
ENSG00000166676	20.7267	52.956	1.34997	6.68548e-13	2.68851e-11	TVP23A	trans-golgi network vesicle protein 23 homolog A [Source:HGNC Symbol;Acc:HGNC:20398]
ENSG00000234964	186.331	42.1127	-2.1438	7.09638e-13	2.84142e-11	FABP5P7	fatty acid binding protein 5 pseudogene 7 [Source:HGNC Symbol;Acc:HGNC:31070]
ENSG00000095397	209.618	596.51	1.50673	7.47053e-13	2.98263e-11	WHRN	whirlin [Source:HGNC Symbol;Acc:HGNC:16361]
ENSG00000068976	58.4878	134.923	1.20358	7.88881e-13	3.13163e-11	PYGM	glycogen phosphorylase, muscle associated [Source:HGNC Symbol;Acc:HGNC:9726]
ENSG00000174547	1163.54	565.877	-1.03948	8.39291e-13	3.32225e-11	MRPL11	mitochondrial ribosomal protein L11 [Source:HGNC Symbol;Acc:HGNC:14042]
ENSG00000186891	1324.78	5518.12	2.05834	8.52641e-13	3.3703e-11	TNFRSF18	TNF receptor superfamily member 18 [Source:HGNC Symbol;Acc:HGNC:11914]
ENSG00000196611	0.67101	37.6587	5.8027	8.66597e-13	3.4206e-11	MMP1	matrix metallopeptidase 1 [Source:HGNC Symbol;Acc:HGNC:7155]
ENSG00000126353	5299.13	10908.3	1.04159	8.69746e-13	3.42816e-11	CCR7	C-C motif chemokine receptor 7 [Source:HGNC Symbol;Acc:HGNC:1608]
ENSG00000177575	2.29576	90.69	5.29158	8.80901e-13	3.4672e-11	CD163	CD163 molecule [Source:HGNC Symbol;Acc:HGNC:1631]
ENSG00000124882	4.66272	23.8061	2.3437	9.04351e-13	3.55447e-11	EREG	epiregulin [Source:HGNC Symbol;Acc:HGNC:3443]
ENSG00000095794	779.373	2213.8	1.5064	9.45416e-13	3.70539e-11	CREM	cAMP responsive element modulator [Source:HGNC Symbol;Acc:HGNC:2352]
ENSG00000136960	96.5443	30.6916	-1.6583	9.47374e-13	3.70783e-11	ENPP2	ectonucleotide pyrophosphatase/phosphodiesterase 2 [Source:HGNC Symbol;Acc:HGNC:3357]
ENSG00000131067	395.538	1077.92	1.44607	9.87277e-13	3.85857e-11	GGT7	gamma-glutamyltransferase 7 [Source:HGNC Symbol;Acc:HGNC:4259]
ENSG00000157107	59.3797	181.077	1.60393	1.01122e-12	3.94661e-11	FCHO2	FCH domain only 2 [Source:HGNC Symbol;Acc:HGNC:25180]
ENSG00000179750	398.341	78.9245	-2.33475	1.01301e-12	3.94804e-11	APOBEC3B	apolipoprotein B mRNA editing enzyme catalytic subunit 3B [Source:HGNC Symbol;Acc:HGNC:17352]
ENSG00000158163	8.02011	35.5516	2.15666	1.02733e-12	3.99825e-11	DZIP1L	DAZ interacting zinc finger protein 1 like [Source:HGNC Symbol;Acc:HGNC:26551]
ENSG00000139880	122.386	246.864	1.00937	1.05889e-12	4.09812e-11	CDH24	cadherin 24 [Source:HGNC Symbol;Acc:HGNC:14265]
ENSG00000168081	15.5702	61.1677	1.96328	1.10249e-12	4.25502e-11	PNOC	prepronociceptin [Source:HGNC Symbol;Acc:HGNC:9163]
ENSG00000075239	1380.6	586.777	-1.23407	1.2007e-12	4.61481e-11	ACAT1	acetyl-CoA acetyltransferase 1 [Source:HGNC Symbol;Acc:HGNC:93]
ENSG00000186056	40.0908	110.525	1.45307	1.25244e-12	4.79378e-11	MATN1-AS1	MATN1 antisense RNA 1 [Source:HGNC Symbol;Acc:HGNC:40364]
ENSG00000133265	1118.75	545.013	-1.03712	1.31778e-12	5.0231e-11	HSPBP1	HSPA (Hsp70) binding protein 1 [Source:HGNC Symbol;Acc:HGNC:24989]
ENSG00000165804	359.979	803.075	1.15784	1.3642e-12	5.17822e-11	ZNF219	zinc finger protein 219 [Source:HGNC Symbol;Acc:HGNC:13011]
ENSG00000139832	134.838	917.776	2.76624	1.36593e-12	5.17822e-11	RAB20	RAB20, member RAS oncogene family [Source:HGNC Symbol;Acc:HGNC:18260]
ENSG00000102317	5732.07	2768.77	-1.04972	1.36851e-12	5.18095e-11	RBM3	RNA binding motif protein 3 [Source:HGNC Symbol;Acc:HGNC:9900]
ENSG00000109099	10.3312	143.755	3.79133	1.3866e-12	5.24227e-11	PMP22	peripheral myelin protein 22 [Source:HGNC Symbol;Acc:HGNC:9118]
ENSG00000253669	44.9148	11.0107	-2.00941	1.40272e-12	5.29415e-11	GASAL1	growth arrest associated lncRNA 1 [Source:HGNC Symbol;Acc:HGNC:53461]
ENSG00000280734	210.013	94.5664	-1.14895	1.40413e-12	5.29415e-11	LINC01232	long intergenic non-protein coding RNA 1232 [Source:HGNC Symbol;Acc:HGNC:49755]
ENSG00000265972	6656.06	22097.2	1.73106	1.42177e-12	5.35342e-11	TXNIP	thioredoxin interacting protein [Source:HGNC Symbol;Acc:HGNC:16952]
ENSG00000132334	950.062	2174.3	1.1942	1.46962e-12	5.51118e-11	PTPRE	protein tyrosine phosphatase, receptor type E [Source:HGNC Symbol;Acc:HGNC:9669]
ENSG00000155465	141.894	914.236	2.68682	1.57529e-12	5.87574e-11	SLC7A7	solute carrier family 7 member 7 [Source:HGNC Symbol;Acc:HGNC:11065]
ENSG00000224821	2.0711	48.5898	4.52133	1.57751e-12	5.87612e-11	COL4A2-AS2	COL4A2 antisense 2 [Source:HGNC Symbol;Acc:HGNC:39849]
ENSG00000166341	54.6235	306.299	2.48461	1.66606e-12	6.19764e-11	DCHS1	dachsous cadherin-related 1 [Source:HGNC Symbol;Acc:HGNC:13681]
ENSG00000172037	21.4062	235.111	3.45452	1.71564e-12	6.36503e-11	LAMB2	laminin subunit beta 2 [Source:HGNC Symbol;Acc:HGNC:6487]
ENSG00000263874	101.258	210.55	1.05182	1.72478e-12	6.39041e-11	LINC00672	long intergenic non-protein coding RNA 672 [Source:HGNC Symbol;Acc:HGNC:44353]
ENSG00000260852	134.012	38.7213	-1.78444	1.76827e-12	6.54284e-11	FBXL19-AS1	FBXL19 antisense RNA 1 (head to head) [Source:HGNC Symbol;Acc:HGNC:27557]
ENSG00000280206	230.907	109.993	-1.06896	1.8386e-12	6.78498e-11	AC026401.3	-
ENSG00000184985	3.61949	18.4605	2.35783	1.92105e-12	7.07987e-11	SORCS2	sortilin related VPS10 domain containing receptor 2 [Source:HGNC Symbol;Acc:HGNC:16698]
ENSG00000155115	894.965	442.296	-1.01619	1.97131e-12	7.23631e-11	GTF3C6	general transcription factor IIIC subunit 6 [Source:HGNC Symbol;Acc:HGNC:20872]
ENSG00000198682	34.7322	135.917	1.96874	2.01476e-12	7.36661e-11	PAPSS2	3'-phosphoadenosine 5'-phosphosulfate synthase 2 [Source:HGNC Symbol;Acc:HGNC:8604]
ENSG00000101493	199.398	678.634	1.76689	2.08451e-12	7.58173e-11	ZNF516	zinc finger protein 516 [Source:HGNC Symbol;Acc:HGNC:28990]
ENSG00000268758	35.2747	145.946	2.04336	2.17136e-12	7.85922e-11	ADGRE4P	adhesion G protein-coupled receptor E4, pseudogene [Source:HGNC Symbol;Acc:HGNC:19240]
ENSG00000136108	2083.86	959.796	-1.11833	2.17182e-12	7.85922e-11	CKAP2	cytoskeleton associated protein 2 [Source:HGNC Symbol;Acc:HGNC:1990]
ENSG00000258634	91.5287	183.57	1.00033	2.22084e-12	8.00423e-11	AL160006.1	-
ENSG00000254416	13.9402	2.35507	-2.56372	2.22808e-12	8.01127e-11	AP000924.1	-
ENSG00000187912	56.5701	162.664	1.52216	2.26614e-12	8.13418e-11	CLEC17A	C-type lectin domain containing 17A [Source:HGNC Symbol;Acc:HGNC:34520]
ENSG00000123384	456.345	3956.05	3.11565	2.2686e-12	8.13418e-11	LRP1	LDL receptor related protein 1 [Source:HGNC Symbol;Acc:HGNC:6692]
ENSG00000132341	9982.32	4109.5	-1.28038	2.29978e-12	8.21416e-11	RAN	RAN, member RAS oncogene family [Source:HGNC Symbol;Acc:HGNC:9846]
ENSG00000037042	167.68	420.826	1.32518	2.32375e-12	8.28913e-11	TUBG2	tubulin gamma 2 [Source:HGNC Symbol;Acc:HGNC:12419]
ENSG00000136379	165.088	68.97	-1.2583	2.43315e-12	8.6506e-11	ABHD17C	abhydrolase domain containing 17C [Source:HGNC Symbol;Acc:HGNC:26925]
ENSG00000082397	111.268	685.229	2.62355	2.4355e-12	8.6506e-11	EPB41L3	erythrocyte membrane protein band 4.1 like 3 [Source:HGNC Symbol;Acc:HGNC:3380]
ENSG00000105711	14.1787	57.7003	2.01964	2.43754e-12	8.6506e-11	SCN1B	sodium voltage-gated channel beta subunit 1 [Source:HGNC Symbol;Acc:HGNC:10586]
ENSG00000233038	12.4644	153.999	3.62061	2.48254e-12	8.79908e-11	AC011899.2	-
ENSG00000259207	19.8335	100.729	2.33678	2.51893e-12	8.90533e-11	ITGB3	integrin subunit beta 3 [Source:HGNC Symbol;Acc:HGNC:6156]
ENSG00000168916	14.2651	50.2719	1.79923	2.54072e-12	8.97095e-11	ZNF608	zinc finger protein 608 [Source:HGNC Symbol;Acc:HGNC:29238]
ENSG00000256235	400.512	858.291	1.09949	2.65812e-12	9.34985e-11	SMIM3	small integral membrane protein 3 [Source:HGNC Symbol;Acc:HGNC:30248]
ENSG00000135318	111.975	288.479	1.3647	2.81536e-12	9.87795e-11	NT5E	5'-nucleotidase ecto [Source:HGNC Symbol;Acc:HGNC:8021]
ENSG00000102001	36.1193	105.31	1.5383	3.04428e-12	1.06274e-10	CACNA1F	calcium voltage-gated channel subunit alpha1 F [Source:HGNC Symbol;Acc:HGNC:1393]
ENSG00000168758	752.144	1747.09	1.21541	3.10727e-12	1.08337e-10	SEMA4C	semaphorin 4C [Source:HGNC Symbol;Acc:HGNC:10731]
ENSG00000148926	32.0409	150.571	2.23077	3.29982e-12	1.14476e-10	ADM	adrenomedullin [Source:HGNC Symbol;Acc:HGNC:259]
ENSG00000004700	2398.62	1168.98	-1.03672	3.31057e-12	1.14706e-10	RECQL	RecQ like helicase [Source:HGNC Symbol;Acc:HGNC:9948]
ENSG00000131724	149.692	771.488	2.3647	3.34634e-12	1.15801e-10	IL13RA1	interleukin 13 receptor subunit alpha 1 [Source:HGNC Symbol;Acc:HGNC:5974]
ENSG00000101916	41.7395	382.421	3.19254	3.37023e-12	1.16483e-10	TLR8	toll like receptor 8 [Source:HGNC Symbol;Acc:HGNC:15632]
ENSG00000172006	91.2092	187.426	1.03011	3.38685e-12	1.16803e-10	ZNF554	zinc finger protein 554 [Source:HGNC Symbol;Acc:HGNC:26629]
ENSG00000240859	41.4863	145.461	1.80908	3.38791e-12	1.16803e-10	AC093627.4	-
ENSG00000161640	1.53962	30.1878	4.30205	3.4726e-12	1.19427e-10	SIGLEC11	sialic acid binding Ig like lectin 11 [Source:HGNC Symbol;Acc:HGNC:15622]
ENSG00000113269	772.806	2626.01	1.76451	3.50111e-12	1.2011e-10	RNF130	ring finger protein 130 [Source:HGNC Symbol;Acc:HGNC:18280]
ENSG00000171747	14.5297	46.554	1.6758	3.54939e-12	1.21466e-10	LGALS4	galectin 4 [Source:HGNC Symbol;Acc:HGNC:6565]
ENSG00000112972	1314.8	460.162	-1.51455	3.66852e-12	1.25276e-10	HMGCS1	3-hydroxy-3-methylglutaryl-CoA synthase 1 [Source:HGNC Symbol;Acc:HGNC:5007]
ENSG00000133935	1049.81	500.862	-1.06778	3.66973e-12	1.25276e-10	ERG28	ergosterol biosynthesis 28 homolog [Source:HGNC Symbol;Acc:HGNC:1187]
ENSG00000166532	85.7698	306.252	1.83357	3.71015e-12	1.265e-10	RIMKLB	ribosomal modification protein rimK like family member B [Source:HGNC Symbol;Acc:HGNC:29228]
ENSG00000140443	456.085	1009.82	1.1472	3.74803e-12	1.27479e-10	IGF1R	insulin like growth factor 1 receptor [Source:HGNC Symbol;Acc:HGNC:5465]
ENSG00000113140	26.2853	571.435	4.44008	3.82238e-12	1.29849e-10	SPARC	secreted protein acidic and cysteine rich [Source:HGNC Symbol;Acc:HGNC:11219]
ENSG00000183762	62.7952	379.659	2.59378	3.87e-12	1.31306e-10	KREMEN1	kringle containing transmembrane protein 1 [Source:HGNC Symbol;Acc:HGNC:17550]
ENSG00000162461	39.3112	127.771	1.70703	3.92557e-12	1.33029e-10	SLC25A34	solute carrier family 25 member 34 [Source:HGNC Symbol;Acc:HGNC:27653]
ENSG00000186074	51.9132	681.891	3.71345	4.02261e-12	1.35986e-10	CD300LF	CD300 molecule like family member f [Source:HGNC Symbol;Acc:HGNC:29883]
ENSG00000038210	1079.46	521.51	-1.04895	4.29552e-12	1.44508e-10	PI4K2B	phosphatidylinositol 4-kinase type 2 beta [Source:HGNC Symbol;Acc:HGNC:18215]
ENSG00000164251	25.8593	97.6877	1.91605	4.35804e-12	1.46434e-10	F2RL1	F2R like trypsin receptor 1 [Source:HGNC Symbol;Acc:HGNC:3538]
ENSG00000225342	4.90718	22.7986	2.2198	4.43712e-12	1.48912e-10	AC079630.1	-
ENSG00000181392	30.4872	71.5253	1.22798	4.49986e-12	1.50835e-10	SYNE4	spectrin repeat containing nuclear envelope family member 4 [Source:HGNC Symbol;Acc:HGNC:26703]
ENSG00000159588	36.8455	77.8535	1.07154	4.51174e-12	1.51051e-10	CCDC17	coiled-coil domain containing 17 [Source:HGNC Symbol;Acc:HGNC:26574]
ENSG00000171291	134.51	289.331	1.10134	4.51743e-12	1.51059e-10	ZNF439	zinc finger protein 439 [Source:HGNC Symbol;Acc:HGNC:20873]
ENSG00000240875	138.935	56.5036	-1.29649	4.52458e-12	1.51117e-10	LINC00886	long intergenic non-protein coding RNA 886 [Source:HGNC Symbol;Acc:HGNC:48572]
ENSG00000163817	0.393602	16.1026	5.21989	4.77852e-12	1.59025e-10	SLC6A20	solute carrier family 6 member 20 [Source:HGNC Symbol;Acc:HGNC:30927]
ENSG00000174705	21.8341	205.396	3.23059	5.14298e-12	1.70421e-10	SH3PXD2B	SH3 and PX domains 2B [Source:HGNC Symbol;Acc:HGNC:29242]
ENSG00000113356	108.901	36.5848	-1.57109	5.19875e-12	1.71396e-10	POLR3G	RNA polymerase III subunit G [Source:HGNC Symbol;Acc:HGNC:30075]
ENSG00000214113	625.44	279.445	-1.16191	5.19962e-12	1.71396e-10	LYRM4	LYR motif containing 4 [Source:HGNC Symbol;Acc:HGNC:21365]
ENSG00000106089	94.1027	273.058	1.53598	5.28474e-12	1.73996e-10	STX1A	syntaxin 1A [Source:HGNC Symbol;Acc:HGNC:11433]
ENSG00000038945	16.0249	145.031	3.17289	5.30054e-12	1.74157e-10	MSR1	macrophage scavenger receptor 1 [Source:HGNC Symbol;Acc:HGNC:7376]
ENSG00000183773	10.4852	67.1315	2.66944	5.30217e-12	1.74157e-10	AIFM3	apoptosis inducing factor, mitochondria associated 3 [Source:HGNC Symbol;Acc:HGNC:26398]
ENSG00000100714	3255.3	1218.75	-1.41722	5.38438e-12	1.7644e-10	MTHFD1	methylenetetrahydrofolate dehydrogenase, cyclohydrolase and formyltetrahydrofolate synthetase 1 [Source:HGNC Symbol;Acc:HGNC:7432]
ENSG00000273188	96.7652	242.377	1.32368	5.42915e-12	1.77698e-10	AL022328.3	-
ENSG00000272948	24.9124	6.93455	-1.83858	5.47876e-12	1.7911e-10	AP001412.1	-
ENSG00000167088	1567.26	631.404	-1.31138	5.50928e-12	1.79896e-10	SNRPD1	small nuclear ribonucleoprotein D1 polypeptide [Source:HGNC Symbol;Acc:HGNC:11158]
ENSG00000168056	2759.85	6620.8	1.2623	5.5375e-12	1.80606e-10	LTBP3	latent transforming growth factor beta binding protein 3 [Source:HGNC Symbol;Acc:HGNC:6716]
ENSG00000116819	62.4521	158.849	1.34183	5.7581e-12	1.86705e-10	TFAP2E	transcription factor AP-2 epsilon [Source:HGNC Symbol;Acc:HGNC:30774]
ENSG00000166527	3.21138	40.0347	3.64103	6.01314e-12	1.94069e-10	CLEC4D	C-type lectin domain family 4 member D [Source:HGNC Symbol;Acc:HGNC:14554]
ENSG00000176597	30.2255	95.8745	1.65929	6.21765e-12	2.00436e-10	B3GNT5	UDP-GlcNAc:betaGal beta-1,3-N-acetylglucosaminyltransferase 5 [Source:HGNC Symbol;Acc:HGNC:15684]
ENSG00000261888	7.11239	48.8277	2.78554	6.60132e-12	2.1109e-10	AC144831.1	-
ENSG00000205002	37.6188	4.71808	-2.98379	6.65918e-12	2.12451e-10	AARD	alanine and arginine rich domain containing protein [Source:HGNC Symbol;Acc:HGNC:33842]
ENSG00000134308	9944.62	4439.33	-1.16357	6.67563e-12	2.12732e-10	YWHAQ	tyrosine 3-monooxygenase/tryptophan 5-monooxygenase activation protein theta [Source:HGNC Symbol;Acc:HGNC:12854]
ENSG00000259330	248.793	601.639	1.27386	6.72322e-12	2.14003e-10	INAFM2	InaF motif containing 2 [Source:HGNC Symbol;Acc:HGNC:35165]
ENSG00000105767	22.4339	58.2743	1.36948	6.80147e-12	2.16246e-10	CADM4	cell adhesion molecule 4 [Source:HGNC Symbol;Acc:HGNC:30825]
ENSG00000225756	72.0015	428.311	2.57095	6.81785e-12	2.16448e-10	DBH-AS1	DBH antisense RNA 1 [Source:HGNC Symbol;Acc:HGNC:24155]
ENSG00000129450	44.3657	271.339	2.61003	6.8234e-12	2.16448e-10	SIGLEC9	sialic acid binding Ig like lectin 9 [Source:HGNC Symbol;Acc:HGNC:10878]
ENSG00000089558	45.2358	130.967	1.53527	6.87781e-12	2.17677e-10	KCNH4	potassium voltage-gated channel subfamily H member 4 [Source:HGNC Symbol;Acc:HGNC:6253]
ENSG00000283674	11.5881	47.5807	2.02344	6.9753e-12	2.20512e-10	AC068587.4	-
ENSG00000243323	54.0719	156.089	1.53097	7.0624e-12	2.23011e-10	PTPRVP	protein tyrosine phosphatase, receptor type V, pseudogene [Source:HGNC Symbol;Acc:HGNC:13421]
ENSG00000017483	1233.06	612.181	-1.00988	7.0762e-12	2.23194e-10	SLC38A5	solute carrier family 38 member 5 [Source:HGNC Symbol;Acc:HGNC:18070]
ENSG00000174791	29.9537	101.3	1.75256	7.16077e-12	2.25349e-10	RIN1	Ras and Rab interactor 1 [Source:HGNC Symbol;Acc:HGNC:18749]
ENSG00000142303	255.521	783.412	1.61479	7.26681e-12	2.27912e-10	ADAMTS10	ADAM metallopeptidase with thrombospondin type 1 motif 10 [Source:HGNC Symbol;Acc:HGNC:13201]
ENSG00000141096	8.99212	34.0389	1.91206	7.63998e-12	2.38807e-10	DPEP3	dipeptidase 3 [Source:HGNC Symbol;Acc:HGNC:23029]
ENSG00000174130	151.363	317.459	1.06884	7.84803e-12	2.44063e-10	TLR6	toll like receptor 6 [Source:HGNC Symbol;Acc:HGNC:16711]
ENSG00000034053	519.48	1449.63	1.47992	8.20499e-12	2.54181e-10	APBA2	amyloid beta precursor protein binding family A member 2 [Source:HGNC Symbol;Acc:HGNC:579]
ENSG00000102870	112.526	357.548	1.66659	8.26404e-12	2.55725e-10	ZNF629	zinc finger protein 629 [Source:HGNC Symbol;Acc:HGNC:29008]
ENSG00000163354	12.4476	52.1838	2.05305	8.37e-12	2.58663e-10	DCST2	DC-STAMP domain containing 2 [Source:HGNC Symbol;Acc:HGNC:26562]
ENSG00000237672	8.56018	28.1104	1.70533	8.3776e-12	2.58663e-10	KRR1P1	KRR1, small subunit processome component homolog pseudogene 1 [Source:HGNC Symbol;Acc:HGNC:39580]
ENSG00000116132	0.0817714	14.7416	6.05176	8.46501e-12	2.61072e-10	PRRX1	paired related homeobox 1 [Source:HGNC Symbol;Acc:HGNC:9142]
ENSG00000213199	78.0876	206.422	1.40229	8.61626e-12	2.65442e-10	ASIC3	acid sensing ion channel subunit 3 [Source:HGNC Symbol;Acc:HGNC:101]
ENSG00000154764	9.56155	56.5125	2.53991	9.2047e-12	2.81696e-10	WNT7A	Wnt family member 7A [Source:HGNC Symbol;Acc:HGNC:12786]
ENSG00000280407	22.6986	48.8036	1.09157	9.50622e-12	2.90604e-10	AC132872.4	-
ENSG00000162746	25.3796	107.805	2.08563	9.59814e-12	2.93091e-10	FCRLB	Fc receptor like B [Source:HGNC Symbol;Acc:HGNC:26431]
ENSG00000227992	17.6991	2.93169	-2.56971	9.68434e-12	2.95399e-10	AC108463.1	-
ENSG00000134028	112.739	822.778	2.86631	1.00193e-11	3.03949e-10	ADAMDEC1	ADAM like decysin 1 [Source:HGNC Symbol;Acc:HGNC:16299]
ENSG00000051596	1205.56	536.619	-1.16732	1.07687e-11	3.25358e-10	THOC3	THO complex 3 [Source:HGNC Symbol;Acc:HGNC:19072]
ENSG00000084234	2418.25	7574.65	1.64716	1.09233e-11	3.29215e-10	APLP2	amyloid beta precursor like protein 2 [Source:HGNC Symbol;Acc:HGNC:598]
ENSG00000058056	525.128	235.115	-1.15833	1.11145e-11	3.34252e-10	USP13	ubiquitin specific peptidase 13 [Source:HGNC Symbol;Acc:HGNC:12611]
ENSG00000274307	76.7869	164.778	1.09358	1.11419e-11	3.34716e-10	AC023449.2	-
ENSG00000112208	730.591	300.765	-1.2797	1.15502e-11	3.46231e-10	BAG2	BCL2 associated athanogene 2 [Source:HGNC Symbol;Acc:HGNC:938]
ENSG00000139410	57.8869	266.37	2.19794	1.20213e-11	3.59675e-10	SDSL	serine dehydratase like [Source:HGNC Symbol;Acc:HGNC:30404]
ENSG00000187790	315.291	155.098	-1.02192	1.20245e-11	3.59675e-10	FANCM	Fanconi anemia complementation group M [Source:HGNC Symbol;Acc:HGNC:23168]
ENSG00000072506	1642.07	786.301	-1.06221	1.22037e-11	3.64583e-10	HSD17B10	hydroxysteroid 17-beta dehydrogenase 10 [Source:HGNC Symbol;Acc:HGNC:4800]
ENSG00000012171	4.32471	25.8575	2.58163	1.22149e-11	3.64583e-10	SEMA3B	semaphorin 3B [Source:HGNC Symbol;Acc:HGNC:10724]
ENSG00000160179	672.005	1568.33	1.22217	1.22564e-11	3.65094e-10	ABCG1	ATP binding cassette subfamily G member 1 [Source:HGNC Symbol;Acc:HGNC:73]
ENSG00000134755	8.09933	88.386	3.43506	1.22583e-11	3.65094e-10	DSC2	desmocollin 2 [Source:HGNC Symbol;Acc:HGNC:3036]
ENSG00000204103	100.584	1247.09	3.63147	1.24813e-11	3.70941e-10	MAFB	MAF bZIP transcription factor B [Source:HGNC Symbol;Acc:HGNC:6408]
ENSG00000142910	0.0985786	7.19288	5.00832	1.25852e-11	3.73629e-10	TINAGL1	tubulointerstitial nephritis antigen like 1 [Source:HGNC Symbol;Acc:HGNC:19168]
ENSG00000166432	195.017	566.963	1.53809	1.27551e-11	3.77868e-10	ZMAT1	zinc finger matrin-type 1 [Source:HGNC Symbol;Acc:HGNC:29377]
ENSG00000204789	38.1293	142.024	1.88788	1.27695e-11	3.77891e-10	ZNF204P	zinc finger protein 204, pseudogene [Source:HGNC Symbol;Acc:HGNC:12995]
ENSG00000235169	4.85327	17.3427	1.82472	1.27955e-11	3.78258e-10	SMIM1	small integral membrane protein 1 (Vel blood group) [Source:HGNC Symbol;Acc:HGNC:44204]
ENSG00000182247	61.0099	170.965	1.48547	1.28822e-11	3.80415e-10	UBE2E2	ubiquitin conjugating enzyme E2 E2 [Source:HGNC Symbol;Acc:HGNC:12478]
ENSG00000253626	189.906	87.739	-1.11037	1.30166e-11	3.83567e-10	EIF5AL1	eukaryotic translation initiation factor 5A-like 1 [Source:HGNC Symbol;Acc:HGNC:17419]
ENSG00000124225	125.877	488.586	1.95504	1.34347e-11	3.95471e-10	PMEPA1	prostate transmembrane protein, androgen induced 1 [Source:HGNC Symbol;Acc:HGNC:14107]
ENSG00000113368	7664.6	2677.21	-1.51743	1.45542e-11	4.26165e-10	LMNB1	lamin B1 [Source:HGNC Symbol;Acc:HGNC:6637]
ENSG00000144218	86.6915	227.948	1.39394	1.61223e-11	4.68135e-10	AFF3	AF4/FMR2 family member 3 [Source:HGNC Symbol;Acc:HGNC:6473]
ENSG00000233966	75.3815	25.1488	-1.57706	1.62223e-11	4.70548e-10	UBE2SP1	ubiquitin conjugating enzyme E2 S pseudogene 1 [Source:HGNC Symbol;Acc:HGNC:30864]
ENSG00000183397	109.34	243.541	1.15408	1.67599e-11	4.8412e-10	C19orf71	chromosome 19 open reading frame 71 [Source:HGNC Symbol;Acc:HGNC:34496]
ENSG00000197558	8.17839	49.3011	2.57523	1.7095e-11	4.92776e-10	SSPO	SCO-spondin [Source:HGNC Symbol;Acc:HGNC:21998]
ENSG00000176533	140.963	485.511	1.78197	1.73738e-11	5.00144e-10	GNG7	G protein subunit gamma 7 [Source:HGNC Symbol;Acc:HGNC:4410]
ENSG00000170779	2297.26	943.156	-1.28422	1.73866e-11	5.00144e-10	CDCA4	cell division cycle associated 4 [Source:HGNC Symbol;Acc:HGNC:14625]
ENSG00000160191	87.1637	206.745	1.25013	1.78537e-11	5.1252e-10	PDE9A	phosphodiesterase 9A [Source:HGNC Symbol;Acc:HGNC:8795]
ENSG00000135114	1206.08	420.627	-1.5197	1.80177e-11	5.16162e-10	OASL	2'-5'-oligoadenylate synthetase like [Source:HGNC Symbol;Acc:HGNC:8090]
ENSG00000174807	145.235	529.812	1.86574	1.92813e-11	5.49527e-10	CD248	CD248 molecule [Source:HGNC Symbol;Acc:HGNC:18219]
ENSG00000139343	1075.5	509.491	-1.07743	1.97379e-11	5.61965e-10	SNRPF	small nuclear ribonucleoprotein polypeptide F [Source:HGNC Symbol;Acc:HGNC:11162]
ENSG00000168209	2385.75	6760.6	1.5028	1.98622e-11	5.64925e-10	DDIT4	DNA damage inducible transcript 4 [Source:HGNC Symbol;Acc:HGNC:24944]
ENSG00000196628	138.612	378.85	1.44864	2.08497e-11	5.918e-10	TCF4	transcription factor 4 [Source:HGNC Symbol;Acc:HGNC:11634]
ENSG00000147434	159.348	38.6208	-2.04288	2.10516e-11	5.96312e-10	CHRNA6	cholinergic receptor nicotinic alpha 6 subunit [Source:HGNC Symbol;Acc:HGNC:15963]
ENSG00000265678	20.5554	50.4717	1.28283	2.13507e-11	6.03555e-10	AC129510.1	-
ENSG00000129474	34.7486	70.9186	1.03518	2.29791e-11	6.44343e-10	AJUBA	ajuba LIM protein [Source:HGNC Symbol;Acc:HGNC:20250]
novel.181	77.3457	23.2484	-1.74397	2.30644e-11	6.46083e-10	-	- && sp|P08548|LIN1_NYCCO LINE-1 reverse transcriptase homolog OS=Nycticebus coucang OX=9470 PE=4 SV=1 && -
ENSG00000118515	583.266	1856.7	1.67048	2.31432e-11	6.47637e-10	SGK1	serum/glucocorticoid regulated kinase 1 [Source:HGNC Symbol;Acc:HGNC:10810]
ENSG00000189159	2923.03	1377.45	-1.08548	2.36648e-11	6.60903e-10	JPT1	Jupiter microtubule associated homolog 1 [Source:HGNC Symbol;Acc:HGNC:14569]
ENSG00000170860	818.93	402.694	-1.02327	2.37972e-11	6.63268e-10	LSM3	LSM3 homolog, U6 small nuclear RNA and mRNA degradation associated [Source:HGNC Symbol;Acc:HGNC:17874]
ENSG00000128951	4846.17	1950.57	-1.31291	2.42909e-11	6.76348e-10	DUT	deoxyuridine triphosphatase [Source:HGNC Symbol;Acc:HGNC:3078]
ENSG00000108106	4812.96	1561.62	-1.62386	2.43334e-11	6.76852e-10	UBE2S	ubiquitin conjugating enzyme E2 S [Source:HGNC Symbol;Acc:HGNC:17895]
ENSG00000186792	373.07	160.734	-1.21499	2.4415e-11	6.78444e-10	HYAL3	hyaluronoglucosaminidase 3 [Source:HGNC Symbol;Acc:HGNC:5322]
ENSG00000169994	25.1277	120.632	2.26091	2.56343e-11	7.10194e-10	MYO7B	myosin VIIB [Source:HGNC Symbol;Acc:HGNC:7607]
ENSG00000141574	340.103	1357.8	1.99708	2.58929e-11	7.16646e-10	SECTM1	secreted and transmembrane 1 [Source:HGNC Symbol;Acc:HGNC:10707]
ENSG00000168970	184.609	620.488	1.7477	2.68501e-11	7.40923e-10	JMJD7-PLA2G4B	JMJD7-PLA2G4B readthrough [Source:HGNC Symbol;Acc:HGNC:34449]
ENSG00000203709	99.8559	348.785	1.80226	2.69815e-11	7.43812e-10	MIR29B2CHG	MIR29B2 and MIR29C host gene [Source:HGNC Symbol;Acc:HGNC:32018]
ENSG00000161944	0.770212	30.8045	5.25082	2.7176e-11	7.47989e-10	ASGR2	asialoglycoprotein receptor 2 [Source:HGNC Symbol;Acc:HGNC:743]
ENSG00000039560	9.3844	64.0747	2.77654	2.71869e-11	7.47989e-10	RAI14	retinoic acid induced 14 [Source:HGNC Symbol;Acc:HGNC:14873]
ENSG00000260271	3.06917	13.5086	2.15749	2.77233e-11	7.6124e-10	AL132996.1	-
ENSG00000005022	8011.04	3427.34	-1.22488	2.83833e-11	7.77058e-10	SLC25A5	solute carrier family 25 member 5 [Source:HGNC Symbol;Acc:HGNC:10991]
ENSG00000224660	248.905	607.619	1.28636	2.89706e-11	7.92356e-10	SH3BP5-AS1	SH3BP5 antisense RNA 1 [Source:HGNC Symbol;Acc:HGNC:44501]
ENSG00000147883	34.9097	134.384	1.94292	3.08006e-11	8.36644e-10	CDKN2B	cyclin dependent kinase inhibitor 2B [Source:HGNC Symbol;Acc:HGNC:1788]
ENSG00000143297	285.47	749.992	1.39202	3.14893e-11	8.53682e-10	FCRL5	Fc receptor like 5 [Source:HGNC Symbol;Acc:HGNC:18508]
ENSG00000108688	4.49644	66.2245	3.90125	3.16012e-11	8.55881e-10	CCL7	C-C motif chemokine ligand 7 [Source:HGNC Symbol;Acc:HGNC:10634]
ENSG00000254087	571.957	1452.25	1.34382	3.17357e-11	8.58686e-10	LYN	LYN proto-oncogene, Src family tyrosine kinase [Source:HGNC Symbol;Acc:HGNC:6735]
ENSG00000131042	69.5734	753.606	3.43603	3.2025e-11	8.65673e-10	LILRB2	leukocyte immunoglobulin like receptor B2 [Source:HGNC Symbol;Acc:HGNC:6606]
ENSG00000135253	80.109	653.36	3.02683	3.3371e-11	8.97038e-10	KCP	kielin/chordin-like protein [Source:HGNC Symbol;Acc:HGNC:17585]
ENSG00000108518	38763.8	19341	-1.00304	3.34893e-11	8.98339e-10	PFN1	profilin 1 [Source:HGNC Symbol;Acc:HGNC:8881]
ENSG00000169169	27.1605	77.1973	1.50655	3.34921e-11	8.98339e-10	CPT1C	carnitine palmitoyltransferase 1C [Source:HGNC Symbol;Acc:HGNC:18540]
ENSG00000139890	42.6112	97.4281	1.18425	3.35581e-11	8.99239e-10	REM2	RRAD and GEM like GTPase 2 [Source:HGNC Symbol;Acc:HGNC:20248]
ENSG00000188536	27.6808	0.780746	-5.1426	3.51665e-11	9.36918e-10	HBA2	hemoglobin subunit alpha 2 [Source:HGNC Symbol;Acc:HGNC:4824]
ENSG00000172508	121.557	305.739	1.32712	3.59455e-11	9.55842e-10	CARNS1	carnosine synthase 1 [Source:HGNC Symbol;Acc:HGNC:29268]
ENSG00000143942	248.607	78.7815	-1.65574	3.60442e-11	9.57548e-10	CHAC2	ChaC cation transport regulator homolog 2 [Source:HGNC Symbol;Acc:HGNC:32363]
ENSG00000272899	54.1047	336.868	2.63782	3.78784e-11	9.99586e-10	AC025594.2	-
ENSG00000212658	11.7673	0.586807	-4.3892	3.79966e-11	1.00176e-09	KRTAP29-1	keratin associated protein 29-1 [Source:HGNC Symbol;Acc:HGNC:34211]
ENSG00000086619	176.124	371.016	1.071	3.84407e-11	1.01154e-09	ERO1B	endoplasmic reticulum oxidoreductase 1 beta [Source:HGNC Symbol;Acc:HGNC:14355]
ENSG00000130762	3.10803	25.6352	2.9883	3.92619e-11	1.0312e-09	ARHGEF16	Rho guanine nucleotide exchange factor 16 [Source:HGNC Symbol;Acc:HGNC:15515]
ENSG00000237080	7.94917	22.0778	1.45683	3.9668e-11	1.0399e-09	EHMT2-AS1	EHMT2 and SLC44A4 antisense RNA 1 [Source:HGNC Symbol;Acc:HGNC:39751]
ENSG00000270195	96.4372	44.2564	-1.11746	4.01548e-11	1.05167e-09	AC016773.1	-
ENSG00000166387	139.77	362.963	1.37578	4.05245e-11	1.05936e-09	PPFIBP2	PPFIA binding protein 2 [Source:HGNC Symbol;Acc:HGNC:9250]
ENSG00000246100	5.66165	50.7563	3.16939	4.14804e-11	1.08231e-09	LINC00900	long intergenic non-protein coding RNA 900 [Source:HGNC Symbol;Acc:HGNC:27444]
ENSG00000122986	270.541	606.243	1.16272	4.18413e-11	1.0907e-09	HVCN1	hydrogen voltage gated channel 1 [Source:HGNC Symbol;Acc:HGNC:28240]
ENSG00000179761	13.0056	42.695	1.70244	4.4535e-11	1.15442e-09	PIPOX	pipecolic acid and sarcosine oxidase [Source:HGNC Symbol;Acc:HGNC:17804]
ENSG00000184060	38.8467	155.903	2.00235	4.49098e-11	1.16305e-09	ADAP2	ArfGAP with dual PH domains 2 [Source:HGNC Symbol;Acc:HGNC:16487]
ENSG00000112276	13.8492	2.49912	-2.47282	4.54918e-11	1.17593e-09	BVES	blood vessel epicardial substance [Source:HGNC Symbol;Acc:HGNC:1152]
ENSG00000196154	7275.07	2791.14	-1.38217	4.63755e-11	1.19655e-09	S100A4	S100 calcium binding protein A4 [Source:HGNC Symbol;Acc:HGNC:10494]
ENSG00000176170	210.694	623.938	1.56567	4.6567e-11	1.20038e-09	SPHK1	sphingosine kinase 1 [Source:HGNC Symbol;Acc:HGNC:11240]
ENSG00000123095	79.3478	561.52	2.82135	4.72557e-11	1.21587e-09	BHLHE41	basic helix-loop-helix family member e41 [Source:HGNC Symbol;Acc:HGNC:16617]
ENSG00000091262	14.3714	60.3737	2.0679	4.77724e-11	1.22803e-09	ABCC6	ATP binding cassette subfamily C member 6 [Source:HGNC Symbol;Acc:HGNC:57]
ENSG00000132744	26.2406	6.05645	-2.11074	4.83355e-11	1.24136e-09	ACY3	aminoacylase 3 [Source:HGNC Symbol;Acc:HGNC:24104]
ENSG00000010310	190.933	641.816	1.74752	4.86564e-11	1.24844e-09	GIPR	gastric inhibitory polypeptide receptor [Source:HGNC Symbol;Acc:HGNC:4271]
ENSG00000090382	2146.65	20948.6	3.28665	4.87633e-11	1.25003e-09	LYZ	lysozyme [Source:HGNC Symbol;Acc:HGNC:6740]
ENSG00000074219	9.94184	43.2218	2.10996	5.0373e-11	1.28773e-09	TEAD2	TEA domain transcription factor 2 [Source:HGNC Symbol;Acc:HGNC:11715]
ENSG00000109084	521.27	148.869	-1.80717	5.14379e-11	1.31375e-09	TMEM97	transmembrane protein 97 [Source:HGNC Symbol;Acc:HGNC:28106]
ENSG00000167748	19.1133	59.2783	1.62729	5.30654e-11	1.35283e-09	KLK1	kallikrein 1 [Source:HGNC Symbol;Acc:HGNC:6357]
ENSG00000108582	1627.58	4228.15	1.37721	5.41262e-11	1.37861e-09	CPD	carboxypeptidase D [Source:HGNC Symbol;Acc:HGNC:2301]
ENSG00000126895	96.6898	23.6329	-2.03084	5.5504e-11	1.4124e-09	AVPR2	arginine vasopressin receptor 2 [Source:HGNC Symbol;Acc:HGNC:897]
ENSG00000254815	25.8047	84.1411	1.69626	5.62543e-11	1.42772e-09	AP006284.1	-
ENSG00000139174	7.60748	32.9816	2.10597	5.66525e-11	1.43637e-09	PRICKLE1	prickle planar cell polarity protein 1 [Source:HGNC Symbol;Acc:HGNC:17019]
ENSG00000100721	158.153	434.037	1.45726	5.76486e-11	1.45896e-09	TCL1A	T cell leukemia/lymphoma 1A [Source:HGNC Symbol;Acc:HGNC:11648]
ENSG00000168005	1182.49	589.4	-1.00437	5.79339e-11	1.46485e-09	SPINDOC	spindlin interactor and repressor of chromatin binding [Source:HGNC Symbol;Acc:HGNC:25115]
ENSG00000136158	32.0525	135.012	2.06966	5.83449e-11	1.47256e-09	SPRY2	sprouty RTK signaling antagonist 2 [Source:HGNC Symbol;Acc:HGNC:11270]
ENSG00000285103	14.1621	50.6932	1.84268	6.35613e-11	1.59264e-09	AL451123.1	-
ENSG00000172345	57.1222	120.638	1.07893	6.41261e-11	1.60535e-09	STARD5	StAR related lipid transfer domain containing 5 [Source:HGNC Symbol;Acc:HGNC:18065]
ENSG00000171314	10585.6	5092.97	-1.05549	6.50472e-11	1.62393e-09	PGAM1	phosphoglycerate mutase 1 [Source:HGNC Symbol;Acc:HGNC:8888]
ENSG00000164742	1561.77	111.464	-3.80816	6.5102e-11	1.62393e-09	ADCY1	adenylate cyclase 1 [Source:HGNC Symbol;Acc:HGNC:232]
ENSG00000119681	23.8304	92.4876	1.94822	7.04344e-11	1.75222e-09	LTBP2	latent transforming growth factor beta binding protein 2 [Source:HGNC Symbol;Acc:HGNC:6715]
ENSG00000186076	500.462	222.706	-1.16712	7.1735e-11	1.78139e-09	AC012085.1	-
ENSG00000261061	260.612	97.9029	-1.4116	7.28372e-11	1.80714e-09	AC092718.4	-
ENSG00000130052	54.6048	182.416	1.73762	7.3047e-11	1.81073e-09	STARD8	StAR related lipid transfer domain containing 8 [Source:HGNC Symbol;Acc:HGNC:19161]
ENSG00000175489	41.6193	574.937	3.78607	7.46688e-11	1.84764e-09	LRRC25	leucine rich repeat containing 25 [Source:HGNC Symbol;Acc:HGNC:29806]
ENSG00000182004	893.475	436.258	-1.03361	7.52732e-11	1.85928e-09	SNRPE	small nuclear ribonucleoprotein polypeptide E [Source:HGNC Symbol;Acc:HGNC:11161]
ENSG00000153064	201.75	695.645	1.7844	7.64734e-11	1.88409e-09	BANK1	B cell scaffold protein with ankyrin repeats 1 [Source:HGNC Symbol;Acc:HGNC:18233]
ENSG00000253982	130.063	282.409	1.11833	7.99809e-11	1.96162e-09	AC100810.1	-
ENSG00000275993	43.7215	301.365	2.78582	8.04482e-11	1.97032e-09	SIK1B	salt inducible kinase 1B (putative) [Source:HGNC Symbol;Acc:HGNC:52389]
novel.22	300.921	93.2207	-1.68981	8.04778e-11	1.97032e-09	-	- && sp|Q6UX73|CP089_HUMAN UPF0764 protein C16orf89 OS=Homo sapiens OX=9606 GN=C16orf89 PE=1 SV=2 && -
ENSG00000116221	2770.6	1244.55	-1.1544	8.72764e-11	2.12927e-09	MRPL37	mitochondrial ribosomal protein L37 [Source:HGNC Symbol;Acc:HGNC:14034]
ENSG00000144354	3010.97	1062.5	-1.50274	8.79809e-11	2.14457e-09	CDCA7	cell division cycle associated 7 [Source:HGNC Symbol;Acc:HGNC:14628]
ENSG00000112137	67.4698	205.547	1.60756	8.88021e-11	2.16269e-09	PHACTR1	phosphatase and actin regulator 1 [Source:HGNC Symbol;Acc:HGNC:20990]
ENSG00000273983	27.9184	9.38099	-1.57422	9.05163e-11	2.20058e-09	HIST1H3G	histone cluster 1 H3 family member g [Source:HGNC Symbol;Acc:HGNC:4772]
ENSG00000114013	432.416	1072.51	1.3106	9.20162e-11	2.23509e-09	CD86	CD86 molecule [Source:HGNC Symbol;Acc:HGNC:1705]
ENSG00000187566	14.0377	40.0092	1.49813	9.32884e-11	2.26401e-09	NHLRC1	NHL repeat containing E3 ubiquitin protein ligase 1 [Source:HGNC Symbol;Acc:HGNC:21576]
ENSG00000177426	381.051	991.43	1.3789	9.82027e-11	2.3688e-09	TGIF1	TGFB induced factor homeobox 1 [Source:HGNC Symbol;Acc:HGNC:11776]
ENSG00000198467	161.421	554.67	1.77943	1.0238e-10	2.46316e-09	TPM2	tropomyosin 2 [Source:HGNC Symbol;Acc:HGNC:12011]
ENSG00000211978	1.81463	14.7357	2.95195	1.04491e-10	2.51175e-09	IGHV5-78	immunoglobulin heavy variable 5-78 (pseudogene) [Source:HGNC Symbol;Acc:HGNC:5660]
ENSG00000173530	120.861	383.035	1.6631	1.05407e-10	2.5316e-09	TNFRSF10D	TNF receptor superfamily member 10d [Source:HGNC Symbol;Acc:HGNC:11907]
ENSG00000106991	919.133	2143.28	1.2214	1.08159e-10	2.59544e-09	ENG	endoglin [Source:HGNC Symbol;Acc:HGNC:3349]
ENSG00000059915	135.399	384.487	1.50335	1.11647e-10	2.66762e-09	PSD	pleckstrin and Sec7 domain containing [Source:HGNC Symbol;Acc:HGNC:9507]
novel.150	30.908	6.79538	-2.17342	1.13248e-10	2.70354e-09	-	- && - && -
ENSG00000127863	22.9386	1.55566	-3.83366	1.17371e-10	2.79479e-09	TNFRSF19	TNF receptor superfamily member 19 [Source:HGNC Symbol;Acc:HGNC:11915]
ENSG00000125835	4867.28	2432.09	-1.00085	1.19701e-10	2.83811e-09	SNRPB	small nuclear ribonucleoprotein polypeptides B and B1 [Source:HGNC Symbol;Acc:HGNC:11153]
ENSG00000152760	0.155234	7.49908	4.83894	1.22344e-10	2.89829e-09	TCTEX1D1	Tctex1 domain containing 1 [Source:HGNC Symbol;Acc:HGNC:26882]
ENSG00000075188	668.012	299.105	-1.15864	1.27458e-10	3.00152e-09	NUP37	nucleoporin 37 [Source:HGNC Symbol;Acc:HGNC:29929]
ENSG00000184524	215.882	92.533	-1.22247	1.30564e-10	3.06428e-09	CEND1	cell cycle exit and neuronal differentiation 1 [Source:HGNC Symbol;Acc:HGNC:24153]
ENSG00000130643	4.88051	34.614	2.81205	1.34104e-10	3.13941e-09	CALY	calcyon neuron specific vesicular protein [Source:HGNC Symbol;Acc:HGNC:17938]
ENSG00000264954	2.94045	12.732	2.16152	1.34472e-10	3.14274e-09	PRR29-AS1	PRR29 antisense RNA 1 [Source:HGNC Symbol;Acc:HGNC:51822]
ENSG00000158292	68.9793	190.599	1.46541	1.35034e-10	3.15322e-09	GPR153	G protein-coupled receptor 153 [Source:HGNC Symbol;Acc:HGNC:23618]
ENSG00000108561	3492.99	1623.86	-1.10487	1.36221e-10	3.1756e-09	C1QBP	complement C1q binding protein [Source:HGNC Symbol;Acc:HGNC:1243]
ENSG00000235385	0.938126	10.7861	3.43803	1.41632e-10	3.28704e-09	LINC02154	long intergenic non-protein coding RNA 2154 [Source:HGNC Symbol;Acc:HGNC:53015]
ENSG00000051128	19.03	93.5851	2.29343	1.44937e-10	3.35068e-09	HOMER3	homer scaffolding protein 3 [Source:HGNC Symbol;Acc:HGNC:17514]
ENSG00000179057	19.3243	63.9034	1.70618	1.5187e-10	3.4964e-09	IGSF22	immunoglobulin superfamily member 22 [Source:HGNC Symbol;Acc:HGNC:26750]
ENSG00000103313	10.368	74.2389	2.83387	1.53331e-10	3.52711e-09	MEFV	MEFV, pyrin innate immunity regulator [Source:HGNC Symbol;Acc:HGNC:6998]
ENSG00000189403	12746.9	6331.82	-1.00943	1.55138e-10	3.56574e-09	HMGB1	high mobility group box 1 [Source:HGNC Symbol;Acc:HGNC:4983]
ENSG00000160752	1886.39	900.236	-1.06719	1.55912e-10	3.58056e-09	FDPS	farnesyl diphosphate synthase [Source:HGNC Symbol;Acc:HGNC:3631]
ENSG00000026652	185.307	426.516	1.20231	1.59513e-10	3.65722e-09	AGPAT4	1-acylglycerol-3-phosphate O-acyltransferase 4 [Source:HGNC Symbol;Acc:HGNC:20885]
ENSG00000269954	21.3484	111.204	2.36822	1.59935e-10	3.66387e-09	AC022239.1	-
ENSG00000166278	41.1123	230.279	2.4833	1.65075e-10	3.77851e-09	C2	complement C2 [Source:HGNC Symbol;Acc:HGNC:1248]
ENSG00000266074	11.6184	59.4445	2.34692	1.77002e-10	4.02168e-09	BAHCC1	BAH domain and coiled-coil containing 1 [Source:HGNC Symbol;Acc:HGNC:29279]
ENSG00000004399	703.218	3750.44	2.41475	1.79948e-10	4.08529e-09	PLXND1	plexin D1 [Source:HGNC Symbol;Acc:HGNC:9107]
ENSG00000113073	2.62072	11.923	2.14576	1.89297e-10	4.28354e-09	SLC4A9	solute carrier family 4 member 9 [Source:HGNC Symbol;Acc:HGNC:11035]
ENSG00000166126	25.6543	113.205	2.1341	1.93664e-10	4.37524e-09	AMN	amnion associated transmembrane protein [Source:HGNC Symbol;Acc:HGNC:14604]
ENSG00000107249	5.47803	20.312	1.87469	1.97899e-10	4.46729e-09	GLIS3	GLIS family zinc finger 3 [Source:HGNC Symbol;Acc:HGNC:28510]
ENSG00000285448	0.960266	10.6854	3.62303	1.98362e-10	4.47408e-09	AL136961.1	-
ENSG00000253785	45.6136	17.9478	-1.34193	2.01518e-10	4.53792e-09	AC008429.2	-
ENSG00000132669	21.1147	167.299	2.98028	2.06915e-10	4.65191e-09	RIN2	Ras and Rab interactor 2 [Source:HGNC Symbol;Acc:HGNC:18750]
ENSG00000170545	39.7515	80.5852	1.02409	2.09084e-10	4.69393e-09	SMAGP	small cell adhesion glycoprotein [Source:HGNC Symbol;Acc:HGNC:26918]
ENSG00000132879	752.234	1639.09	1.12312	2.09122e-10	4.69393e-09	FBXO44	F-box protein 44 [Source:HGNC Symbol;Acc:HGNC:24847]
ENSG00000248429	1.54327	14.3164	3.18015	2.13072e-10	4.77488e-09	FAM198B-AS1	FAM198B antisense RNA 1 [Source:HGNC Symbol;Acc:HGNC:53132]
ENSG00000185561	34.092	108.039	1.65668	2.27035e-10	5.06291e-09	TLCD2	TLC domain containing 2 [Source:HGNC Symbol;Acc:HGNC:33522]
ENSG00000110811	13.101	95.6026	2.85612	2.40546e-10	5.33462e-09	P3H3	prolyl 3-hydroxylase 3 [Source:HGNC Symbol;Acc:HGNC:19318]
ENSG00000224137	33.3146	117.723	1.81101	2.45244e-10	5.43016e-09	LINC01857	long intergenic non-protein coding RNA 1857 [Source:HGNC Symbol;Acc:HGNC:52673]
ENSG00000165996	64.4673	28.4709	-1.16667	2.46378e-10	5.44658e-09	HACD1	3-hydroxyacyl-CoA dehydratase 1 [Source:HGNC Symbol;Acc:HGNC:9639]
ENSG00000100985	2155.04	12370.4	2.52107	2.49037e-10	5.50099e-09	MMP9	matrix metallopeptidase 9 [Source:HGNC Symbol;Acc:HGNC:7176]
ENSG00000279453	35.9254	80.4975	1.15803	2.50288e-10	5.51984e-09	Z99129.4	-
ENSG00000279024	1.10875	13.9638	3.59124	2.51249e-10	5.53664e-09	AC112255.1	-
ENSG00000198959	600.758	3900.32	2.69852	2.51901e-10	5.54662e-09	TGM2	transglutaminase 2 [Source:HGNC Symbol;Acc:HGNC:11778]
ENSG00000161010	548.607	1390.82	1.34171	2.56826e-10	5.64767e-09	MRNIP	MRN complex interacting protein [Source:HGNC Symbol;Acc:HGNC:30817]
ENSG00000088280	7.97358	25.0373	1.62716	2.571e-10	5.64767e-09	ASAP3	ArfGAP with SH3 domain, ankyrin repeat and PH domain 3 [Source:HGNC Symbol;Acc:HGNC:14987]
ENSG00000260997	1420.7	541.825	-1.39036	2.69284e-10	5.90132e-09	AC004847.1	-
ENSG00000104870	447.293	1515.7	1.76017	2.75171e-10	6.00665e-09	FCGRT	Fc fragment of IgG receptor and transporter [Source:HGNC Symbol;Acc:HGNC:3621]
ENSG00000097021	2034.67	750.99	-1.43776	2.78652e-10	6.07308e-09	ACOT7	acyl-CoA thioesterase 7 [Source:HGNC Symbol;Acc:HGNC:24157]
ENSG00000099250	105.799	688.655	2.70164	2.9063e-10	6.30447e-09	NRP1	neuropilin 1 [Source:HGNC Symbol;Acc:HGNC:8004]
ENSG00000158859	30.1139	83.8171	1.47235	2.92929e-10	6.34511e-09	ADAMTS4	ADAM metallopeptidase with thrombospondin type 1 motif 4 [Source:HGNC Symbol;Acc:HGNC:220]
ENSG00000030582	3775.57	10914.7	1.53145	2.9296e-10	6.34511e-09	GRN	granulin precursor [Source:HGNC Symbol;Acc:HGNC:4601]
ENSG00000273284	10.9313	25.8364	1.24945	3.08913e-10	6.66466e-09	AP001033.2	-
ENSG00000104312	250.896	520.037	1.04959	3.10667e-10	6.69729e-09	RIPK2	receptor interacting serine/threonine kinase 2 [Source:HGNC Symbol;Acc:HGNC:10020]
ENSG00000128578	1206.34	309.837	-1.96091	3.20147e-10	6.89632e-09	STRIP2	striatin interacting protein 2 [Source:HGNC Symbol;Acc:HGNC:22209]
ENSG00000143340	0.0817714	8.10258	5.18527	3.28392e-10	7.06297e-09	FAM163A	family with sequence similarity 163 member A [Source:HGNC Symbol;Acc:HGNC:28274]
ENSG00000260317	2.37186	11.3354	2.21611	3.30951e-10	7.10955e-09	AC009812.4	-
ENSG00000180340	14.4715	57.4436	1.98821	3.31069e-10	7.10955e-09	FZD2	frizzled class receptor 2 [Source:HGNC Symbol;Acc:HGNC:4040]
ENSG00000258227	13.875	250.621	4.17042	3.31617e-10	7.11581e-09	CLEC5A	C-type lectin domain containing 5A [Source:HGNC Symbol;Acc:HGNC:2054]
ENSG00000105048	9.17749	83.3238	3.17615	3.33236e-10	7.14504e-09	TNNT1	troponin T1, slow skeletal type [Source:HGNC Symbol;Acc:HGNC:11948]
ENSG00000184867	94.5197	208.863	1.14569	3.40268e-10	7.27337e-09	ARMCX2	armadillo repeat containing, X-linked 2 [Source:HGNC Symbol;Acc:HGNC:16869]
ENSG00000141854	63.0198	139.366	1.14243	3.41996e-10	7.29347e-09	MISP3	MISP family member 3 [Source:HGNC Symbol;Acc:HGNC:26963]
ENSG00000229036	28.0979	60.5013	1.11067	3.4578e-10	7.36287e-09	VDAC1P8	voltage dependent anion channel 1 pseudogene 8 [Source:HGNC Symbol;Acc:HGNC:37483]
ENSG00000273117	147.394	51.1937	-1.527	3.46667e-10	7.37609e-09	AC144652.1	-
ENSG00000075275	100.559	425.051	2.07876	3.48069e-10	7.39973e-09	CELSR1	cadherin EGF LAG seven-pass G-type receptor 1 [Source:HGNC Symbol;Acc:HGNC:1850]
ENSG00000225032	112.363	266.955	1.24876	3.55141e-10	7.52184e-09	AL162586.1	-
ENSG00000099998	7.24877	67.76	3.20901	3.65719e-10	7.72821e-09	GGT5	gamma-glutamyltransferase 5 [Source:HGNC Symbol;Acc:HGNC:4260]
ENSG00000124731	1.04164	16.9863	4.05278	3.71182e-10	7.83769e-09	TREM1	triggering receptor expressed on myeloid cells 1 [Source:HGNC Symbol;Acc:HGNC:17760]
ENSG00000260729	11.7681	41.8414	1.81873	3.76858e-10	7.95149e-09	AC009690.1	-
ENSG00000267322	11.2413	39.7246	1.81741	3.79762e-10	8.00669e-09	SNHG22	small nucleolar RNA host gene 22 [Source:HGNC Symbol;Acc:HGNC:50285]
ENSG00000112290	18.0045	41.5441	1.21452	3.84696e-10	8.10458e-09	WASF1	WAS protein family member 1 [Source:HGNC Symbol;Acc:HGNC:12732]
ENSG00000099901	2815.36	1189.17	-1.24323	3.85675e-10	8.11904e-09	RANBP1	RAN binding protein 1 [Source:HGNC Symbol;Acc:HGNC:9847]
ENSG00000065054	48.5768	125.581	1.36589	3.93529e-10	8.2656e-09	SLC9A3R2	SLC9A3 regulator 2 [Source:HGNC Symbol;Acc:HGNC:11076]
ENSG00000101447	633.572	190.676	-1.73215	4.01788e-10	8.42633e-09	FAM83D	family with sequence similarity 83 member D [Source:HGNC Symbol;Acc:HGNC:16122]
ENSG00000257642	56.445	10.3078	-2.44709	4.0574e-10	8.50279e-09	AC011313.1	-
ENSG00000121152	2464.78	736.373	-1.74287	4.22368e-10	8.83792e-09	NCAPH	non-SMC condensin I complex subunit H [Source:HGNC Symbol;Acc:HGNC:1112]
ENSG00000134030	127.83	287.04	1.16632	4.28662e-10	8.9494e-09	CTIF	cap binding complex dependent translation initiation factor [Source:HGNC Symbol;Acc:HGNC:23925]
ENSG00000198561	236.969	588.623	1.31206	4.30236e-10	8.97552e-09	CTNND1	catenin delta 1 [Source:HGNC Symbol;Acc:HGNC:2515]
ENSG00000109113	192.724	451.833	1.23093	4.33419e-10	9.03126e-09	RAB34	RAB34, member RAS oncogene family [Source:HGNC Symbol;Acc:HGNC:16519]
ENSG00000106484	22.5851	49.997	1.15384	4.33596e-10	9.03126e-09	MEST	mesoderm specific transcript [Source:HGNC Symbol;Acc:HGNC:7028]
ENSG00000167601	4.93938	24.0304	2.29009	4.34208e-10	9.03126e-09	AXL	AXL receptor tyrosine kinase [Source:HGNC Symbol;Acc:HGNC:905]
ENSG00000235890	2.95122	21.7114	2.88166	4.44526e-10	9.23206e-09	TSPEAR-AS1	TSPEAR antisense RNA 1 [Source:HGNC Symbol;Acc:HGNC:1271]
ENSG00000186047	6.07384	33.8749	2.44848	4.49744e-10	9.32647e-09	DLEU7	deleted in lymphocytic leukemia, 7 [Source:HGNC Symbol;Acc:HGNC:17567]
ENSG00000145431	2.69127	32.2341	3.54711	4.513e-10	9.35177e-09	PDGFC	platelet derived growth factor C [Source:HGNC Symbol;Acc:HGNC:8801]
ENSG00000284308	8.85518	23.6198	1.39453	4.53259e-10	9.38307e-09	C2orf81	chromosome 2 open reading frame 81 [Source:HGNC Symbol;Acc:HGNC:34350]
ENSG00000101444	2615.91	1173.45	-1.15629	4.53486e-10	9.38307e-09	AHCY	adenosylhomocysteinase [Source:HGNC Symbol;Acc:HGNC:343]
ENSG00000131153	1070.23	306.127	-1.80554	4.54869e-10	9.40469e-09	GINS2	GINS complex subunit 2 [Source:HGNC Symbol;Acc:HGNC:24575]
ENSG00000261040	5.77772	57.2101	3.3081	4.61352e-10	9.51042e-09	WFDC21P	WAP four-disulfide core domain 21, pseudogene [Source:HGNC Symbol;Acc:HGNC:50357]
ENSG00000196262	23786.8	11338.3	-1.06895	4.6341e-10	9.53868e-09	PPIA	peptidylprolyl isomerase A [Source:HGNC Symbol;Acc:HGNC:9253]
ENSG00000054690	6.5972	20.769	1.65581	4.70994e-10	9.66616e-09	PLEKHH1	pleckstrin homology, MyTH4 and FERM domain containing H1 [Source:HGNC Symbol;Acc:HGNC:17733]
ENSG00000272269	194.17	72.1169	-1.42902	4.7414e-10	9.72273e-09	AL138724.1	-
ENSG00000160789	3093.22	1297.56	-1.25311	4.7445e-10	9.72273e-09	LMNA	lamin A/C [Source:HGNC Symbol;Acc:HGNC:6636]
ENSG00000271936	96.3293	38.0013	-1.3372	4.76929e-10	9.76633e-09	AC012073.1	-
ENSG00000197712	11.8291	46.9441	1.98173	4.7879e-10	9.79722e-09	FAM114A1	family with sequence similarity 114 member A1 [Source:HGNC Symbol;Acc:HGNC:25087]
ENSG00000146094	303.955	895.436	1.55811	4.80477e-10	9.8245e-09	DOK3	docking protein 3 [Source:HGNC Symbol;Acc:HGNC:24583]
ENSG00000186480	3737.83	1128.66	-1.72761	4.81223e-10	9.83252e-09	INSIG1	insulin induced gene 1 [Source:HGNC Symbol;Acc:HGNC:6083]
ENSG00000173320	4.97938	30.0532	2.57961	4.89348e-10	9.97652e-09	STOX2	storkhead box 2 [Source:HGNC Symbol;Acc:HGNC:25450]
ENSG00000277632	609.229	165.453	-1.88022	4.9403e-10	1.00499e-08	CCL3	C-C motif chemokine ligand 3 [Source:HGNC Symbol;Acc:HGNC:10627]
ENSG00000211595	1.31322	9.38707	2.74035	4.94816e-10	1.00585e-08	IGKJ3	immunoglobulin kappa joining 3 [Source:HGNC Symbol;Acc:HGNC:5721]
ENSG00000134955	139.475	892.604	2.67702	4.95326e-10	1.00615e-08	SLC37A2	solute carrier family 37 member 2 [Source:HGNC Symbol;Acc:HGNC:20644]
ENSG00000281404	16.5791	49.9403	1.58235	5.0847e-10	1.03134e-08	LINC01176	long intergenic non-protein coding RNA 1176 [Source:HGNC Symbol;Acc:HGNC:49548]
ENSG00000167363	48.4529	106.213	1.13072	5.29153e-10	1.07251e-08	FN3K	fructosamine 3 kinase [Source:HGNC Symbol;Acc:HGNC:24822]
ENSG00000092470	1594.28	613.391	-1.37779	5.32632e-10	1.07877e-08	WDR76	WD repeat domain 76 [Source:HGNC Symbol;Acc:HGNC:25773]
ENSG00000167566	183.251	429.393	1.22788	5.38092e-10	1.08745e-08	NCKAP5L	NCK associated protein 5 like [Source:HGNC Symbol;Acc:HGNC:29321]
novel.275	16.158	50.5818	1.64398	5.49106e-10	1.10647e-08	-	- && sp|Q86U02|CN165_HUMAN Putative uncharacterized protein encoded by LINC00596 OS=Homo sapiens OX=9606 GN=LINC00596 PE=5 SV=1 && -
ENSG00000272894	12.8248	37.514	1.55142	5.4989e-10	1.10647e-08	AC004982.2	-
ENSG00000004468	1631.12	4313.29	1.40306	5.52881e-10	1.11088e-08	CD38	CD38 molecule [Source:HGNC Symbol;Acc:HGNC:1667]
ENSG00000177181	26.1228	9.09976	-1.51244	5.55308e-10	1.11495e-08	RIMKLA	ribosomal modification protein rimK like family member A [Source:HGNC Symbol;Acc:HGNC:28725]
ENSG00000106665	213.686	518.753	1.27856	5.56845e-10	1.11723e-08	CLIP2	CAP-Gly domain containing linker protein 2 [Source:HGNC Symbol;Acc:HGNC:2586]
ENSG00000184792	475.783	199.866	-1.25025	5.72113e-10	1.14538e-08	OSBP2	oxysterol binding protein 2 [Source:HGNC Symbol;Acc:HGNC:8504]
ENSG00000150753	4295.52	2051.15	-1.06623	5.78499e-10	1.15707e-08	CCT5	chaperonin containing TCP1 subunit 5 [Source:HGNC Symbol;Acc:HGNC:1618]
ENSG00000104549	1322.82	437.203	-1.59719	5.78787e-10	1.15707e-08	SQLE	squalene epoxidase [Source:HGNC Symbol;Acc:HGNC:11279]
ENSG00000204580	129.425	350.917	1.43866	5.82068e-10	1.1628e-08	DDR1	discoidin domain receptor tyrosine kinase 1 [Source:HGNC Symbol;Acc:HGNC:2730]
ENSG00000176222	25.0312	66.5438	1.39453	5.84323e-10	1.16646e-08	ZNF404	zinc finger protein 404 [Source:HGNC Symbol;Acc:HGNC:19417]
ENSG00000080986	1649.36	525.485	-1.65007	5.87394e-10	1.17147e-08	NDC80	NDC80, kinetochore complex component [Source:HGNC Symbol;Acc:HGNC:16909]
ENSG00000167525	121.367	245.129	1.01411	5.9182e-10	1.17889e-08	PROCA1	protein interacting with cyclin A1 [Source:HGNC Symbol;Acc:HGNC:28600]
ENSG00000091106	44.4125	234.873	2.40146	6.01416e-10	1.19629e-08	NLRC4	NLR family CARD domain containing 4 [Source:HGNC Symbol;Acc:HGNC:16412]
ENSG00000210100	8.24342	22.7884	1.486	6.0282e-10	1.19822e-08	MT-TI	mitochondrially encoded tRNA isoleucine [Source:HGNC Symbol;Acc:HGNC:7488]
ENSG00000132510	1140.44	2367.85	1.05375	6.07138e-10	1.20594e-08	KDM6B	lysine demethylase 6B [Source:HGNC Symbol;Acc:HGNC:29012]
ENSG00000114405	100.927	33.3092	-1.59521	6.08348e-10	1.20748e-08	C3orf14	chromosome 3 open reading frame 14 [Source:HGNC Symbol;Acc:HGNC:25024]
ENSG00000259081	3.62562	17.1379	2.23955	6.23742e-10	1.23276e-08	AF111169.3	-
ENSG00000166159	2.57486	26.9006	3.37543	6.25665e-10	1.23568e-08	LRTM2	leucine rich repeats and transmembrane domains 2 [Source:HGNC Symbol;Acc:HGNC:32443]
ENSG00000140400	1278.09	2613.37	1.03191	6.41132e-10	1.26174e-08	MAN2C1	mannosidase alpha class 2C member 1 [Source:HGNC Symbol;Acc:HGNC:6827]
ENSG00000073282	59.1772	17.317	-1.77414	6.4172e-10	1.262e-08	TP63	tumor protein p63 [Source:HGNC Symbol;Acc:HGNC:15979]
ENSG00000117461	187.145	67.3516	-1.47647	6.48751e-10	1.27044e-08	PIK3R3	phosphoinositide-3-kinase regulatory subunit 3 [Source:HGNC Symbol;Acc:HGNC:8981]
ENSG00000169583	256.429	1226.24	2.25666	6.53756e-10	1.27934e-08	CLIC3	chloride intracellular channel 3 [Source:HGNC Symbol;Acc:HGNC:2064]
ENSG00000188505	2.93124	32.9338	3.47015	6.65374e-10	1.30057e-08	NCCRP1	non-specific cytotoxic cell receptor protein 1 homolog (zebrafish) [Source:HGNC Symbol;Acc:HGNC:33739]
ENSG00000172348	218.334	49.1855	-2.14934	6.70531e-10	1.3094e-08	RCAN2	regulator of calcineurin 2 [Source:HGNC Symbol;Acc:HGNC:3041]
ENSG00000101003	940.586	277.014	-1.76336	6.71865e-10	1.31108e-08	GINS1	GINS complex subunit 1 [Source:HGNC Symbol;Acc:HGNC:28980]
ENSG00000119865	2.56678	22.6561	3.13002	6.78649e-10	1.32246e-08	CNRIP1	cannabinoid receptor interacting protein 1 [Source:HGNC Symbol;Acc:HGNC:24546]
ENSG00000011600	442.626	2294.4	2.37352	6.88013e-10	1.33789e-08	TYROBP	TYRO protein tyrosine kinase binding protein [Source:HGNC Symbol;Acc:HGNC:12449]
ENSG00000101336	158.516	889.889	2.48809	6.89685e-10	1.34021e-08	HCK	HCK proto-oncogene, Src family tyrosine kinase [Source:HGNC Symbol;Acc:HGNC:4840]
ENSG00000215784	200.178	60.3972	-1.72711	7.13695e-10	1.38107e-08	FAM72D	family with sequence similarity 72 member D [Source:HGNC Symbol;Acc:HGNC:33593]
ENSG00000180817	3233.75	1587.11	-1.02677	7.30407e-10	1.41144e-08	PPA1	pyrophosphatase (inorganic) 1 [Source:HGNC Symbol;Acc:HGNC:9226]
ENSG00000181201	35.6393	7.01112	-2.35846	7.31462e-10	1.4125e-08	HIST3H2BA	histone cluster 3 H2B family member a (pseudogene) [Source:HGNC Symbol;Acc:HGNC:20515]
ENSG00000164330	24.0612	71.0027	1.56675	7.48977e-10	1.44231e-08	EBF1	early B cell factor 1 [Source:HGNC Symbol;Acc:HGNC:3126]
ENSG00000095303	66.5846	338.29	2.34178	7.59989e-10	1.46157e-08	PTGS1	prostaglandin-endoperoxide synthase 1 [Source:HGNC Symbol;Acc:HGNC:9604]
ENSG00000123454	31.4704	181.728	2.52585	7.60027e-10	1.46157e-08	DBH	dopamine beta-hydroxylase [Source:HGNC Symbol;Acc:HGNC:2689]
ENSG00000263345	59.0259	141.3	1.25455	7.6056e-10	1.46158e-08	AC006435.2	-
ENSG00000197705	9.15221	41.3355	2.15513	7.65515e-10	1.46907e-08	KLHL14	kelch like family member 14 [Source:HGNC Symbol;Acc:HGNC:29266]
ENSG00000101945	986.673	357.299	-1.46513	7.69998e-10	1.47665e-08	SUV39H1	suppressor of variegation 3-9 homolog 1 [Source:HGNC Symbol;Acc:HGNC:11479]
ENSG00000246922	117.31	258.752	1.13917	7.78375e-10	1.49169e-08	UBAP1L	ubiquitin associated protein 1 like [Source:HGNC Symbol;Acc:HGNC:40028]
ENSG00000185480	411.735	131.67	-1.64389	7.81107e-10	1.49589e-08	PARPBP	PARP1 binding protein [Source:HGNC Symbol;Acc:HGNC:26074]
ENSG00000134874	26.4873	2.1341	-3.58574	7.86707e-10	1.50558e-08	DZIP1	DAZ interacting zinc finger protein 1 [Source:HGNC Symbol;Acc:HGNC:20908]
ENSG00000226137	66.0423	235.465	1.8308	7.8823e-10	1.50741e-08	BAIAP2-AS1	BAIAP2 antisense RNA 1 (head to head) [Source:HGNC Symbol;Acc:HGNC:44342]
ENSG00000164050	92.7897	285.681	1.62446	7.91945e-10	1.51174e-08	PLXNB1	plexin B1 [Source:HGNC Symbol;Acc:HGNC:9103]
ENSG00000079459	4373.87	2168.82	-1.012	7.92104e-10	1.51174e-08	FDFT1	farnesyl-diphosphate farnesyltransferase 1 [Source:HGNC Symbol;Acc:HGNC:3629]
ENSG00000130202	120.179	664.863	2.46674	8.11181e-10	1.54285e-08	NECTIN2	nectin cell adhesion molecule 2 [Source:HGNC Symbol;Acc:HGNC:9707]
ENSG00000169439	116.515	672.449	2.52819	8.22799e-10	1.56388e-08	SDC2	syndecan 2 [Source:HGNC Symbol;Acc:HGNC:10659]
ENSG00000143179	915.25	420.871	-1.1201	8.28821e-10	1.57255e-08	UCK2	uridine-cytidine kinase 2 [Source:HGNC Symbol;Acc:HGNC:12562]
ENSG00000204420	7.82589	27.0344	1.77203	8.2906e-10	1.57255e-08	MPIG6B	megakaryocyte and platelet inhibitory receptor G6b [Source:HGNC Symbol;Acc:HGNC:13937]
ENSG00000136630	91.0978	348.783	1.93679	8.35608e-10	1.58281e-08	HLX	H2.0 like homeobox [Source:HGNC Symbol;Acc:HGNC:4978]
ENSG00000182628	1254.83	613.843	-1.03124	8.40849e-10	1.59166e-08	SKA2	spindle and kinetochore associated complex subunit 2 [Source:HGNC Symbol;Acc:HGNC:28006]
ENSG00000130529	10.5254	66.6105	2.65314	8.81223e-10	1.65904e-08	TRPM4	transient receptor potential cation channel subfamily M member 4 [Source:HGNC Symbol;Acc:HGNC:17993]
ENSG00000054356	1.03017	11.8574	3.62985	8.94647e-10	1.67863e-08	PTPRN	protein tyrosine phosphatase, receptor type N [Source:HGNC Symbol;Acc:HGNC:9676]
ENSG00000079819	1155.81	564.261	-1.03439	9.30483e-10	1.74084e-08	EPB41L2	erythrocyte membrane protein band 4.1 like 2 [Source:HGNC Symbol;Acc:HGNC:3379]
ENSG00000215912	21.1604	56.0441	1.40295	9.3094e-10	1.74084e-08	TTC34	tetratricopeptide repeat domain 34 [Source:HGNC Symbol;Acc:HGNC:34297]
ENSG00000161642	326.389	1393.3	2.09346	9.36884e-10	1.74992e-08	ZNF385A	zinc finger protein 385A [Source:HGNC Symbol;Acc:HGNC:17521]
ENSG00000146143	608.976	279.789	-1.12113	9.37052e-10	1.74992e-08	PRIM2	DNA primase subunit 2 [Source:HGNC Symbol;Acc:HGNC:9370]
ENSG00000167914	32.7493	146.421	2.16447	9.67626e-10	1.80217e-08	GSDMA	gasdermin A [Source:HGNC Symbol;Acc:HGNC:13311]
ENSG00000178026	32.8312	82.854	1.33418	9.84339e-10	1.8284e-08	LRRC75B	leucine rich repeat containing 75B [Source:HGNC Symbol;Acc:HGNC:33155]
ENSG00000100307	1157.36	2433.35	1.07161	9.89038e-10	1.8359e-08	CBX7	chromobox 7 [Source:HGNC Symbol;Acc:HGNC:1557]
ENSG00000088826	153.138	691.603	2.17653	9.93262e-10	1.84251e-08	SMOX	spermine oxidase [Source:HGNC Symbol;Acc:HGNC:15862]
ENSG00000083454	577.466	1172.34	1.02176	9.99635e-10	1.85309e-08	P2RX5	purinergic receptor P2X 5 [Source:HGNC Symbol;Acc:HGNC:8536]
ENSG00000197182	19.0427	41.7663	1.1305	1.00064e-09	1.85371e-08	MIRLET7BHG	MIRLET7B host gene [Source:HGNC Symbol;Acc:HGNC:37189]
ENSG00000146426	243.853	104.445	-1.22134	1.00568e-09	1.86182e-08	TIAM2	T cell lymphoma invasion and metastasis 2 [Source:HGNC Symbol;Acc:HGNC:11806]
ENSG00000183091	33.9287	72.3846	1.08937	1.00793e-09	1.86473e-08	NEB	nebulin [Source:HGNC Symbol;Acc:HGNC:7720]
ENSG00000163694	209.038	973.076	2.21829	1.04419e-09	1.92669e-08	RBM47	RNA binding motif protein 47 [Source:HGNC Symbol;Acc:HGNC:30358]
ENSG00000189136	22.9462	48.7907	1.08078	1.05278e-09	1.94094e-08	UBE2Q2P1	ubiquitin conjugating enzyme E2 Q2 pseudogene 1 [Source:HGNC Symbol;Acc:HGNC:37439]
ENSG00000108797	55.9377	124.675	1.1518	1.07148e-09	1.97312e-08	CNTNAP1	contactin associated protein 1 [Source:HGNC Symbol;Acc:HGNC:8011]
ENSG00000154237	117.963	381.862	1.69314	1.07607e-09	1.98026e-08	LRRK1	leucine rich repeat kinase 1 [Source:HGNC Symbol;Acc:HGNC:18608]
ENSG00000235245	46.0694	114.975	1.31923	1.09001e-09	2.00326e-08	AL360181.2	-
ENSG00000258867	21.2618	57.3305	1.41651	1.09276e-09	2.00697e-08	LINC01146	long intergenic non-protein coding RNA 1146 [Source:HGNC Symbol;Acc:HGNC:49467]
ENSG00000101134	19.9878	1.44827	-3.79083	1.11975e-09	2.05355e-08	DOK5	docking protein 5 [Source:HGNC Symbol;Acc:HGNC:16173]
ENSG00000204991	42.3232	92.4225	1.13479	1.13413e-09	2.07473e-08	SPIRE2	spire type actin nucleation factor 2 [Source:HGNC Symbol;Acc:HGNC:30623]
ENSG00000149639	258.562	517.998	1.00295	1.15495e-09	2.11144e-08	SOGA1	suppressor of glucose, autophagy associated 1 [Source:HGNC Symbol;Acc:HGNC:16111]
ENSG00000058335	21.3064	62.1769	1.5438	1.16519e-09	2.12735e-08	RASGRF1	Ras protein specific guanine nucleotide releasing factor 1 [Source:HGNC Symbol;Acc:HGNC:9875]
ENSG00000005001	5.5155	46.0479	3.04097	1.178e-09	2.1465e-08	PRSS22	serine protease 22 [Source:HGNC Symbol;Acc:HGNC:14368]
ENSG00000149554	1804.22	540.545	-1.73872	1.1816e-09	2.15166e-08	CHEK1	checkpoint kinase 1 [Source:HGNC Symbol;Acc:HGNC:1925]
ENSG00000279933	8.81133	26.5796	1.57027	1.20721e-09	2.19686e-08	AL031595.1	-
ENSG00000167280	1597	3457.86	1.11438	1.21061e-09	2.2016e-08	ENGASE	endo-beta-N-acetylglucosaminidase [Source:HGNC Symbol;Acc:HGNC:24622]
ENSG00000121297	74.7836	169.911	1.1807	1.22241e-09	2.21725e-08	TSHZ3	teashirt zinc finger homeobox 3 [Source:HGNC Symbol;Acc:HGNC:30700]
ENSG00000235162	2796.9	1030.04	-1.44108	1.22476e-09	2.22007e-08	C12orf75	chromosome 12 open reading frame 75 [Source:HGNC Symbol;Acc:HGNC:35164]
ENSG00000257275	13.8134	49.115	1.82857	1.22918e-09	2.22663e-08	AL139020.1	-
ENSG00000109943	366.768	152.38	-1.26835	1.23977e-09	2.24289e-08	CRTAM	cytotoxic and regulatory T cell molecule [Source:HGNC Symbol;Acc:HGNC:24313]
ENSG00000267521	19.5501	69.2239	1.81122	1.25332e-09	2.26592e-08	AC016168.1	-
ENSG00000130518	68.876	194.878	1.4976	1.26645e-09	2.28669e-08	IQCN	IQ motif containing N [Source:HGNC Symbol;Acc:HGNC:29350]
ENSG00000115163	901.726	260.7	-1.79016	1.28103e-09	2.3085e-08	CENPA	centromere protein A [Source:HGNC Symbol;Acc:HGNC:1851]
ENSG00000156463	71.7686	7.53625	-3.24196	1.31701e-09	2.36875e-08	SH3RF2	SH3 domain containing ring finger 2 [Source:HGNC Symbol;Acc:HGNC:26299]
ENSG00000134121	4.92589	22.3138	2.16433	1.32703e-09	2.38367e-08	CHL1	cell adhesion molecule L1 like [Source:HGNC Symbol;Acc:HGNC:1939]
novel.113	1.2891	12.521	3.22792	1.32963e-09	2.38527e-08	-	- && - && -
ENSG00000244242	8.56841	40.1574	2.21795	1.33957e-09	2.40155e-08	IFITM10	interferon induced transmembrane protein 10 [Source:HGNC Symbol;Acc:HGNC:40022]
ENSG00000111087	17.4116	37.2405	1.08017	1.34716e-09	2.41204e-08	GLI1	GLI family zinc finger 1 [Source:HGNC Symbol;Acc:HGNC:4317]
ENSG00000089685	3514.66	938.29	-1.90524	1.3546e-09	2.42223e-08	BIRC5	baculoviral IAP repeat containing 5 [Source:HGNC Symbol;Acc:HGNC:593]
ENSG00000116729	5.28732	43.4433	3.0306	1.36239e-09	2.43303e-08	WLS	wntless Wnt ligand secretion mediator [Source:HGNC Symbol;Acc:HGNC:30238]
ENSG00000176619	6985.64	2704.46	-1.36902	1.37365e-09	2.45157e-08	LMNB2	lamin B2 [Source:HGNC Symbol;Acc:HGNC:6638]
ENSG00000132967	1371.37	561.648	-1.28773	1.38436e-09	2.46911e-08	HMGB1P5	high mobility group box 1 pseudogene 5 [Source:HGNC Symbol;Acc:HGNC:4997]
ENSG00000258919	13.8274	44.5616	1.67833	1.39934e-09	2.49422e-08	AL049836.1	-
ENSG00000259488	44.1911	17.1379	-1.35673	1.45676e-09	2.58826e-08	AC023355.1	-
ENSG00000165501	588.681	279.556	-1.07351	1.47916e-09	2.62303e-08	LRR1	leucine rich repeat protein 1 [Source:HGNC Symbol;Acc:HGNC:19742]
ENSG00000204099	2.98144	35.6802	3.59733	1.48795e-09	2.63693e-08	NEU4	neuraminidase 4 [Source:HGNC Symbol;Acc:HGNC:21328]
ENSG00000142235	197.593	432.468	1.12718	1.49601e-09	2.64615e-08	LMTK3	lemur tyrosine kinase 3 [Source:HGNC Symbol;Acc:HGNC:19295]
ENSG00000106628	2292.4	1045.64	-1.13228	1.50652e-09	2.66305e-08	POLD2	DNA polymerase delta 2, accessory subunit [Source:HGNC Symbol;Acc:HGNC:9176]
ENSG00000134668	8.05317	49.0502	2.59271	1.55589e-09	2.74508e-08	SPOCD1	SPOC domain containing 1 [Source:HGNC Symbol;Acc:HGNC:26338]
ENSG00000255201	8.64175	35.0199	2.03515	1.56394e-09	2.75753e-08	AC087623.2	-
ENSG00000122642	22.6369	68.995	1.60745	1.61388e-09	2.8366e-08	FKBP9	FK506 binding protein 9 [Source:HGNC Symbol;Acc:HGNC:3725]
ENSG00000104147	285.738	96.2931	-1.5688	1.64302e-09	2.88599e-08	OIP5	Opa interacting protein 5 [Source:HGNC Symbol;Acc:HGNC:20300]
ENSG00000174938	7.81689	55.9027	2.83239	1.65517e-09	2.90548e-08	SEZ6L2	seizure related 6 homolog like 2 [Source:HGNC Symbol;Acc:HGNC:30844]
ENSG00000160325	74.0871	184.676	1.31475	1.65718e-09	2.90717e-08	CACFD1	calcium channel flower domain containing 1 [Source:HGNC Symbol;Acc:HGNC:1365]
ENSG00000254521	1.9406	67.1075	5.14554	1.66926e-09	2.92652e-08	SIGLEC12	sialic acid binding Ig like lectin 12 (gene/pseudogene) [Source:HGNC Symbol;Acc:HGNC:15482]
ENSG00000154914	26.6773	7.82493	-1.76305	1.6764e-09	2.93719e-08	USP43	ubiquitin specific peptidase 43 [Source:HGNC Symbol;Acc:HGNC:20072]
ENSG00000205269	115.616	260.494	1.17266	1.6859e-09	2.95012e-08	TMEM170B	transmembrane protein 170B [Source:HGNC Symbol;Acc:HGNC:34244]
ENSG00000186806	67.5159	195.332	1.53718	1.68791e-09	2.95177e-08	VSIG10L	V-set and immunoglobulin domain containing 10 like [Source:HGNC Symbol;Acc:HGNC:27111]
ENSG00000120885	811.048	286.475	-1.50147	1.72171e-09	3.00332e-08	CLU	clusterin [Source:HGNC Symbol;Acc:HGNC:2095]
ENSG00000158428	1.26127	11.2858	3.16509	1.73082e-09	3.01731e-08	CATIP	ciliogenesis associated TTC17 interacting protein [Source:HGNC Symbol;Acc:HGNC:25062]
ENSG00000081189	169.1	369.449	1.12626	1.732e-09	3.01749e-08	MEF2C	myocyte enhancer factor 2C [Source:HGNC Symbol;Acc:HGNC:6996]
ENSG00000272839	0.632303	14.1996	4.4237	1.74151e-09	3.03215e-08	AC011899.3	-
ENSG00000166803	978.39	263.98	-1.8896	1.77721e-09	3.09237e-08	PCLAF	PCNA clamp associated factor [Source:HGNC Symbol;Acc:HGNC:28961]
ENSG00000273145	12.9797	34.3826	1.41644	1.78369e-09	3.10171e-08	BX537318.1	-
ENSG00000175874	19.7922	1.31073	-3.89757	1.79677e-09	3.1225e-08	CREG2	cellular repressor of E1A stimulated genes 2 [Source:HGNC Symbol;Acc:HGNC:14272]
ENSG00000257556	11.3575	33.4585	1.55065	1.8007e-09	3.12737e-08	LINC02298	long intergenic non-protein coding RNA 2298 [Source:HGNC Symbol;Acc:HGNC:53216]
ENSG00000172965	579.613	229.452	-1.3366	1.8063e-09	3.13514e-08	MIR4435-2HG	MIR4435-2 host gene [Source:HGNC Symbol;Acc:HGNC:35163]
ENSG00000259781	1457.74	639.961	-1.18757	1.81044e-09	3.13947e-08	HMGB1P6	high mobility group box 1 pseudogene 6 [Source:HGNC Symbol;Acc:HGNC:4998]
novel.153	147.386	637.36	2.11035	1.83301e-09	3.17158e-08	-	- && sp|Q8WTZ3|YS049_HUMAN Zinc finger protein ENSP00000375192 OS=Homo sapiens OX=9606 PE=2 SV=1 && -
ENSG00000134245	11.7751	29.6666	1.30881	1.93386e-09	3.33776e-08	WNT2B	Wnt family member 2B [Source:HGNC Symbol;Acc:HGNC:12781]
ENSG00000140534	758.955	226.754	-1.74263	2.03615e-09	3.50561e-08	TICRR	TOPBP1 interacting checkpoint and replication regulator [Source:HGNC Symbol;Acc:HGNC:28704]
ENSG00000131944	205.514	88.5073	-1.21452	2.05993e-09	3.53998e-08	FAAP24	Fanconi anemia core complex associated protein 24 [Source:HGNC Symbol;Acc:HGNC:28467]
ENSG00000173848	1149.3	429.297	-1.42038	2.07625e-09	3.55768e-08	NET1	neuroepithelial cell transforming 1 [Source:HGNC Symbol;Acc:HGNC:14592]
ENSG00000168528	36.9864	150.589	2.02728	2.07664e-09	3.55768e-08	SERINC2	serine incorporator 2 [Source:HGNC Symbol;Acc:HGNC:23231]
ENSG00000182912	3.14983	17.2581	2.44626	2.10153e-09	3.5981e-08	TSPEAR-AS2	TSPEAR antisense RNA 2 [Source:HGNC Symbol;Acc:HGNC:16428]
ENSG00000244734	110.704	6.31219	-4.13147	2.10892e-09	3.60855e-08	HBB	hemoglobin subunit beta [Source:HGNC Symbol;Acc:HGNC:4827]
ENSG00000109674	616.711	199.992	-1.62416	2.17364e-09	3.71471e-08	NEIL3	nei like DNA glycosylase 3 [Source:HGNC Symbol;Acc:HGNC:24573]
ENSG00000122386	16.1829	47.0829	1.54523	2.19862e-09	3.75508e-08	ZNF205	zinc finger protein 205 [Source:HGNC Symbol;Acc:HGNC:12996]
ENSG00000037241	409.668	201.185	-1.0251	2.20069e-09	3.75631e-08	RPL26L1	ribosomal protein L26 like 1 [Source:HGNC Symbol;Acc:HGNC:17050]
ENSG00000086730	377.742	764.674	1.01682	2.25902e-09	3.84206e-08	LAT2	linker for activation of T cells family member 2 [Source:HGNC Symbol;Acc:HGNC:12749]
ENSG00000259479	219.399	60.7787	-1.85028	2.28227e-09	3.87414e-08	SORD2P	sorbitol dehydrogenase 2, pseudogene [Source:HGNC Symbol;Acc:HGNC:49919]
ENSG00000174672	7.1352	32.2762	2.17316	2.29334e-09	3.88819e-08	BRSK2	BR serine/threonine kinase 2 [Source:HGNC Symbol;Acc:HGNC:11405]
ENSG00000129226	1.29186	8.01953	2.59273	2.3551e-09	3.98803e-08	CD68	CD68 molecule [Source:HGNC Symbol;Acc:HGNC:1693]
ENSG00000171408	46.6207	219.118	2.23361	2.35986e-09	3.99365e-08	PDE7B	phosphodiesterase 7B [Source:HGNC Symbol;Acc:HGNC:8792]
ENSG00000259863	6.52193	34.2244	2.39192	2.39678e-09	4.04137e-08	SH3RF3-AS1	SH3RF3 antisense RNA 1 [Source:HGNC Symbol;Acc:HGNC:44168]
ENSG00000204044	4.19349	19.7366	2.24517	2.40165e-09	4.04713e-08	SLC12A5-AS1	SLC12A5 and MMP9 antisense RNA 1 [Source:HGNC Symbol;Acc:HGNC:53143]
ENSG00000260910	34.0775	125.123	1.86795	2.43232e-09	4.09384e-08	LINC00565	long intergenic non-protein coding RNA 565 [Source:HGNC Symbol;Acc:HGNC:43709]
ENSG00000079482	5.02819	22.667	2.14646	2.43502e-09	4.0959e-08	OPHN1	oligophrenin 1 [Source:HGNC Symbol;Acc:HGNC:8148]
ENSG00000168393	1795.84	758.075	-1.2441	2.43777e-09	4.09804e-08	DTYMK	deoxythymidylate kinase [Source:HGNC Symbol;Acc:HGNC:3061]
ENSG00000205056	9.59814	43.7238	2.17534	2.53153e-09	4.24062e-08	LINC02397	long intergenic non-protein coding RNA 2397 [Source:HGNC Symbol;Acc:HGNC:53323]
ENSG00000160856	292.009	970.034	1.73078	2.53173e-09	4.24062e-08	FCRL3	Fc receptor like 3 [Source:HGNC Symbol;Acc:HGNC:18506]
ENSG00000122025	15.449	83.2511	2.41573	2.61679e-09	4.37517e-08	FLT3	fms related tyrosine kinase 3 [Source:HGNC Symbol;Acc:HGNC:3765]
ENSG00000183971	35.492	14.3036	-1.31004	2.62611e-09	4.3878e-08	NPW	neuropeptide W [Source:HGNC Symbol;Acc:HGNC:30509]
ENSG00000182796	459.049	932.987	1.02242	2.64004e-09	4.4061e-08	TMEM198B	transmembrane protein 198B (pseudogene) [Source:HGNC Symbol;Acc:HGNC:43629]
ENSG00000167371	22.389	52.1732	1.20997	2.69384e-09	4.48848e-08	PRRT2	proline rich transmembrane protein 2 [Source:HGNC Symbol;Acc:HGNC:30500]
ENSG00000142627	1.30323	14.5168	3.39614	2.69403e-09	4.48848e-08	EPHA2	EPH receptor A2 [Source:HGNC Symbol;Acc:HGNC:3386]
ENSG00000145912	1027.06	495.514	-1.05102	2.69425e-09	4.48848e-08	NHP2	NHP2 ribonucleoprotein [Source:HGNC Symbol;Acc:HGNC:14377]
ENSG00000171617	246.72	90.589	-1.4439	2.70059e-09	4.49634e-08	ENC1	ectodermal-neural cortex 1 [Source:HGNC Symbol;Acc:HGNC:3345]
ENSG00000142192	1539.78	3843.15	1.31971	2.70503e-09	4.50105e-08	APP	amyloid beta precursor protein [Source:HGNC Symbol;Acc:HGNC:620]
ENSG00000018408	64.6175	31.0193	-1.06463	2.7296e-09	4.53378e-08	WWTR1	WW domain containing transcription regulator 1 [Source:HGNC Symbol;Acc:HGNC:24042]
ENSG00000116830	2018.65	907.747	-1.15283	2.75191e-09	4.56811e-08	TTF2	transcription termination factor 2 [Source:HGNC Symbol;Acc:HGNC:12398]
ENSG00000157734	79.1659	234.533	1.56323	2.76698e-09	4.59038e-08	SNX22	sorting nexin 22 [Source:HGNC Symbol;Acc:HGNC:16315]
ENSG00000168496	3434.82	1120.72	-1.61575	2.79873e-09	4.63475e-08	FEN1	flap structure-specific endonuclease 1 [Source:HGNC Symbol;Acc:HGNC:3650]
ENSG00000115919	134.773	554.226	2.03872	2.80287e-09	4.63884e-08	KYNU	kynureninase [Source:HGNC Symbol;Acc:HGNC:6469]
ENSG00000100749	1149.22	483.834	-1.24772	2.81647e-09	4.65858e-08	VRK1	vaccinia related kinase 1 [Source:HGNC Symbol;Acc:HGNC:12718]
ENSG00000091129	12.167	57.8293	2.23791	2.87114e-09	4.74054e-08	NRCAM	neuronal cell adhesion molecule [Source:HGNC Symbol;Acc:HGNC:7994]
ENSG00000145103	68.658	24.6301	-1.47449	2.90976e-09	4.79827e-08	ILDR1	immunoglobulin like domain containing receptor 1 [Source:HGNC Symbol;Acc:HGNC:28741]
ENSG00000188610	479.762	126.437	-1.92339	2.92928e-09	4.82221e-08	FAM72B	family with sequence similarity 72 member B [Source:HGNC Symbol;Acc:HGNC:24805]
ENSG00000163814	65.6783	291.245	2.14813	2.98698e-09	4.89977e-08	CDCP1	CUB domain containing protein 1 [Source:HGNC Symbol;Acc:HGNC:24357]
ENSG00000243566	5.20837	21.1254	2.01807	3.01303e-09	4.9396e-08	UPK3B	uroplakin 3B [Source:HGNC Symbol;Acc:HGNC:21444]
novel.63	54.9197	13.262	-2.04385	3.01622e-09	4.9419e-08	-	- && - && -
ENSG00000280987	32.3517	10.6567	-1.59237	3.02952e-09	4.96077e-08	MATR3	matrin 3 [Source:NCBI gene;Acc:9782]
ENSG00000138640	60.4861	148.922	1.29691	3.15571e-09	5.16133e-08	FAM13A	family with sequence similarity 13 member A [Source:HGNC Symbol;Acc:HGNC:19367]
ENSG00000119986	53.9994	194.082	1.84338	3.17407e-09	5.1883e-08	AVPI1	arginine vasopressin induced 1 [Source:HGNC Symbol;Acc:HGNC:30898]
ENSG00000145386	3853.58	989.579	-1.96128	3.18004e-09	5.195e-08	CCNA2	cyclin A2 [Source:HGNC Symbol;Acc:HGNC:1578]
ENSG00000162522	34.6198	115.64	1.73443	3.18915e-09	5.20549e-08	KIAA1522	KIAA1522 [Source:HGNC Symbol;Acc:HGNC:29301]
ENSG00000112118	7972.01	3377.94	-1.23876	3.28946e-09	5.35801e-08	MCM3	minichromosome maintenance complex component 3 [Source:HGNC Symbol;Acc:HGNC:6945]
ENSG00000249637	32.7578	16.0162	-1.0387	3.29532e-09	5.3644e-08	AC008438.1	-
ENSG00000058091	56.1072	155.774	1.47036	3.30779e-09	5.38155e-08	CDK14	cyclin dependent kinase 14 [Source:HGNC Symbol;Acc:HGNC:8883]
ENSG00000270504	3.63607	17.0994	2.19814	3.32089e-09	5.39654e-08	AL391422.3	-
ENSG00000169684	59.8123	18.389	-1.69367	3.41483e-09	5.52658e-08	CHRNA5	cholinergic receptor nicotinic alpha 5 subunit [Source:HGNC Symbol;Acc:HGNC:1959]
ENSG00000182481	5162.04	1677.73	-1.6214	3.43017e-09	5.54494e-08	KPNA2	karyopherin subunit alpha 2 [Source:HGNC Symbol;Acc:HGNC:6395]
ENSG00000229512	16.2949	85.0439	2.37672	3.46494e-09	5.59143e-08	AC068580.1	-
ENSG00000110057	740.944	1695.66	1.19397	3.66587e-09	5.90192e-08	UNC93B1	unc-93 homolog B1, TLR signaling regulator [Source:HGNC Symbol;Acc:HGNC:13481]
ENSG00000165304	1571.59	472.571	-1.73345	3.77691e-09	6.06313e-08	MELK	maternal embryonic leucine zipper kinase [Source:HGNC Symbol;Acc:HGNC:16870]
ENSG00000135750	61.5088	10.5923	-2.53508	3.78162e-09	6.06718e-08	KCNK1	potassium two pore domain channel subfamily K member 1 [Source:HGNC Symbol;Acc:HGNC:6272]
ENSG00000198121	11.3	72.6282	2.67158	3.78908e-09	6.07564e-08	LPAR1	lysophosphatidic acid receptor 1 [Source:HGNC Symbol;Acc:HGNC:3166]
novel.21	9.53681	32.2271	1.76553	3.82735e-09	6.13347e-08	-	- && sp|Q8WTZ3|YS049_HUMAN Zinc finger protein ENSP00000375192 OS=Homo sapiens OX=9606 PE=2 SV=1 && -
ENSG00000197093	107.358	275.598	1.35964	3.88888e-09	6.21774e-08	GAL3ST4	galactose-3-O-sulfotransferase 4 [Source:HGNC Symbol;Acc:HGNC:24145]
ENSG00000179111	8.74033	39.7351	2.17073	3.99718e-09	6.38354e-08	HES7	hes family bHLH transcription factor 7 [Source:HGNC Symbol;Acc:HGNC:15977]
ENSG00000180198	1656.39	766.326	-1.11171	4.00094e-09	6.38588e-08	RCC1	regulator of chromosome condensation 1 [Source:HGNC Symbol;Acc:HGNC:1913]
ENSG00000237111	9.97621	57.0041	2.4974	4.05713e-09	6.46814e-08	IGHJ3P	immunoglobulin heavy joining 3P (pseudogene) [Source:HGNC Symbol;Acc:HGNC:5537]
ENSG00000122861	83.1219	328.834	1.98382	4.12489e-09	6.57239e-08	PLAU	plasminogen activator, urokinase [Source:HGNC Symbol;Acc:HGNC:9052]
ENSG00000108551	8.00471	29.808	1.92055	4.15554e-09	6.60229e-08	RASD1	ras related dexamethasone induced 1 [Source:HGNC Symbol;Acc:HGNC:15828]
ENSG00000283839	0.0817714	5.66794	4.68008	4.16397e-09	6.60813e-08	AC096667.1	-
ENSG00000127507	63.0072	383.981	2.60528	4.16636e-09	6.60815e-08	ADGRE2	adhesion G protein-coupled receptor E2 [Source:HGNC Symbol;Acc:HGNC:3337]
ENSG00000064687	2922.61	6039.17	1.04693	4.17652e-09	6.62048e-08	ABCA7	ATP binding cassette subfamily A member 7 [Source:HGNC Symbol;Acc:HGNC:37]
ENSG00000174123	82.7863	239.518	1.52845	4.19185e-09	6.641e-08	TLR10	toll like receptor 10 [Source:HGNC Symbol;Acc:HGNC:15634]
ENSG00000271605	17.2097	74.428	2.10311	4.21108e-09	6.6667e-08	MILR1	mast cell immunoglobulin like receptor 1 [Source:HGNC Symbol;Acc:HGNC:27570]
ENSG00000120278	207.761	474.093	1.18913	4.29342e-09	6.7903e-08	PLEKHG1	pleckstrin homology and RhoGEF domain containing G1 [Source:HGNC Symbol;Acc:HGNC:20884]
ENSG00000176428	4.75198	17.4998	1.87403	4.37071e-09	6.90861e-08	VPS37D	VPS37D, ESCRT-I subunit [Source:HGNC Symbol;Acc:HGNC:18287]
ENSG00000133466	436.222	968.755	1.15021	4.3795e-09	6.91856e-08	C1QTNF6	C1q and TNF related 6 [Source:HGNC Symbol;Acc:HGNC:14343]
ENSG00000211900	11.816	51.5447	2.12208	4.42393e-09	6.98081e-08	IGHJ6	immunoglobulin heavy joining 6 [Source:HGNC Symbol;Acc:HGNC:5540]
ENSG00000103647	1.28166	10.7098	3.07815	4.42768e-09	6.98276e-08	CORO2B	coronin 2B [Source:HGNC Symbol;Acc:HGNC:2256]
ENSG00000006118	67.7692	312.553	2.20404	4.47664e-09	7.03958e-08	TMEM132A	transmembrane protein 132A [Source:HGNC Symbol;Acc:HGNC:31092]
ENSG00000171631	7.00829	115.17	4.03404	4.47804e-09	7.03958e-08	P2RY6	pyrimidinergic receptor P2Y6 [Source:HGNC Symbol;Acc:HGNC:8543]
ENSG00000165801	32.5682	203.149	2.63789	4.4789e-09	7.03958e-08	ARHGEF40	Rho guanine nucleotide exchange factor 40 [Source:HGNC Symbol;Acc:HGNC:25516]
ENSG00000164104	16323.1	5944.56	-1.45727	4.55218e-09	7.14262e-08	HMGB2	high mobility group box 2 [Source:HGNC Symbol;Acc:HGNC:5000]
ENSG00000087586	1707.66	524.389	-1.70318	4.59845e-09	7.20709e-08	AURKA	aurora kinase A [Source:HGNC Symbol;Acc:HGNC:11393]
ENSG00000156966	33.5573	97.4002	1.52738	4.6645e-09	7.29826e-08	B3GNT7	UDP-GlcNAc:betaGal beta-1,3-N-acetylglucosaminyltransferase 7 [Source:HGNC Symbol;Acc:HGNC:18811]
ENSG00000274370	2.04418	15.4496	2.89583	4.69483e-09	7.33745e-08	AC130371.2	-
ENSG00000276368	12.0063	1.90398	-2.64985	4.72609e-09	7.38216e-08	HIST1H2AJ	histone cluster 1 H2A family member j [Source:HGNC Symbol;Acc:HGNC:4727]
ENSG00000183684	2687.66	1193.78	-1.17072	4.73148e-09	7.38643e-08	ALYREF	Aly/REF export factor [Source:HGNC Symbol;Acc:HGNC:19071]
ENSG00000257151	65.0987	177.698	1.44533	4.80149e-09	7.48311e-08	PWAR6	Prader Willi/Angelman region RNA 6 [Source:HGNC Symbol;Acc:HGNC:49129]
ENSG00000226179	17.0112	44.6366	1.39239	4.80718e-09	7.48778e-08	LINC00685	long intergenic non-protein coding RNA 685 [Source:HGNC Symbol;Acc:HGNC:27560]
ENSG00000246263	94.6253	192.544	1.02103	5.01162e-09	7.77216e-08	UBR5-AS1	UBR5 antisense RNA 1 [Source:HGNC Symbol;Acc:HGNC:51661]
ENSG00000261064	10.9931	36.4425	1.72292	5.01213e-09	7.77216e-08	LINC02256	long intergenic non-protein coding RNA 2256 [Source:HGNC Symbol;Acc:HGNC:53157]
ENSG00000262810	2.53955	11.3611	2.16327	5.05875e-09	7.82262e-08	AC090617.4	-
ENSG00000121211	301.081	84.409	-1.83391	5.06609e-09	7.82961e-08	MND1	meiotic nuclear divisions 1 [Source:HGNC Symbol;Acc:HGNC:24839]
ENSG00000007314	5.51942	38.4782	2.81022	5.20105e-09	8.0159e-08	SCN4A	sodium voltage-gated channel alpha subunit 4 [Source:HGNC Symbol;Acc:HGNC:10591]
ENSG00000139631	405.867	918.325	1.17743	5.27595e-09	8.12683e-08	CSAD	cysteine sulfinic acid decarboxylase [Source:HGNC Symbol;Acc:HGNC:18966]
ENSG00000112029	1236.07	501.065	-1.30252	5.35543e-09	8.23557e-08	FBXO5	F-box protein 5 [Source:HGNC Symbol;Acc:HGNC:13584]
ENSG00000135094	67.1813	449.525	2.7406	5.39829e-09	8.28771e-08	SDS	serine dehydratase [Source:HGNC Symbol;Acc:HGNC:10691]
ENSG00000073792	17.6023	54.0081	1.6163	5.46613e-09	8.38724e-08	IGF2BP2	insulin like growth factor 2 mRNA binding protein 2 [Source:HGNC Symbol;Acc:HGNC:28867]
ENSG00000261435	24.1816	3.39824	-2.83392	5.53471e-09	8.48309e-08	AL592164.1	-
ENSG00000107968	721.438	1761.21	1.28762	5.55475e-09	8.50579e-08	MAP3K8	mitogen-activated protein kinase kinase kinase 8 [Source:HGNC Symbol;Acc:HGNC:6860]
ENSG00000108826	705.012	349.075	-1.01337	5.57361e-09	8.52861e-08	MRPL27	mitochondrial ribosomal protein L27 [Source:HGNC Symbol;Acc:HGNC:14483]
ENSG00000116032	70.288	171.992	1.28686	5.5824e-09	8.53265e-08	GRIN3B	glutamate ionotropic receptor NMDA type subunit 3B [Source:HGNC Symbol;Acc:HGNC:16768]
ENSG00000158169	450.684	190.75	-1.23943	5.65232e-09	8.6253e-08	FANCC	Fanconi anemia complementation group C [Source:HGNC Symbol;Acc:HGNC:3584]
ENSG00000014914	24.5177	60.9659	1.3245	5.68119e-09	8.65984e-08	MTMR11	myotubularin related protein 11 [Source:HGNC Symbol;Acc:HGNC:24307]
ENSG00000174292	75.4756	170.869	1.17482	5.69002e-09	8.66854e-08	TNK1	tyrosine kinase non receptor 1 [Source:HGNC Symbol;Acc:HGNC:11940]
ENSG00000235641	38.5719	6.39817	-2.58481	5.72405e-09	8.71561e-08	LINC00484	long intergenic non-protein coding RNA 484 [Source:HGNC Symbol;Acc:HGNC:27862]
ENSG00000186431	12.6627	105.726	3.05268	5.76107e-09	8.76718e-08	FCAR	Fc fragment of IgA receptor [Source:HGNC Symbol;Acc:HGNC:3608]
ENSG00000214063	188.831	381.634	1.01658	5.78135e-09	8.79322e-08	TSPAN4	tetraspanin 4 [Source:HGNC Symbol;Acc:HGNC:11859]
novel.132	61.8879	20.8551	-1.56199	6.06389e-09	9.18775e-08	-	- && sp|Q6UX73|CP089_HUMAN UPF0764 protein C16orf89 OS=Homo sapiens OX=9606 GN=C16orf89 PE=1 SV=2 && -
novel.278	27.5049	57.079	1.04983	6.08705e-09	9.2128e-08	-	- && - && -
ENSG00000103742	3.95153	25.4254	2.70282	6.23789e-09	9.42057e-08	IGDCC4	immunoglobulin superfamily DCC subclass member 4 [Source:HGNC Symbol;Acc:HGNC:13770]
ENSG00000136830	1137.8	2491.22	1.13074	6.30261e-09	9.50404e-08	FAM129B	family with sequence similarity 129 member B [Source:HGNC Symbol;Acc:HGNC:25282]
ENSG00000203760	410.45	115.335	-1.83104	6.30342e-09	9.50404e-08	CENPW	centromere protein W [Source:HGNC Symbol;Acc:HGNC:21488]
novel.46	14.4102	47.7787	1.71657	6.36068e-09	9.57998e-08	-	- && - && -
ENSG00000147100	3.70152	14.683	2.00257	6.389e-09	9.61221e-08	SLC16A2	solute carrier family 16 member 2 [Source:HGNC Symbol;Acc:HGNC:10923]
ENSG00000095002	1494.6	740.248	-1.01329	6.41696e-09	9.63863e-08	MSH2	mutS homolog 2 [Source:HGNC Symbol;Acc:HGNC:7325]
ENSG00000139547	13.3546	44.8093	1.73765	6.4242e-09	9.64429e-08	RDH16	retinol dehydrogenase 16 (all-trans) [Source:HGNC Symbol;Acc:HGNC:29674]
ENSG00000112394	51.4503	107.96	1.07136	6.43471e-09	9.65485e-08	SLC16A10	solute carrier family 16 member 10 [Source:HGNC Symbol;Acc:HGNC:17027]
ENSG00000129810	471.84	154.25	-1.61228	6.48958e-09	9.71809e-08	SGO1	shugoshin 1 [Source:HGNC Symbol;Acc:HGNC:25088]
ENSG00000159128	206.112	655.736	1.66921	6.59217e-09	9.85539e-08	IFNGR2	interferon gamma receptor 2 [Source:HGNC Symbol;Acc:HGNC:5440]
ENSG00000163393	73.8699	160.731	1.12214	6.5932e-09	9.85539e-08	SLC22A15	solute carrier family 22 member 15 [Source:HGNC Symbol;Acc:HGNC:20301]
ENSG00000039319	460.053	1190.2	1.37091	6.65427e-09	9.92533e-08	ZFYVE16	zinc finger FYVE-type containing 16 [Source:HGNC Symbol;Acc:HGNC:20756]
ENSG00000114270	29.1106	75.0192	1.37191	6.66023e-09	9.92888e-08	COL7A1	collagen type VII alpha 1 chain [Source:HGNC Symbol;Acc:HGNC:2214]
ENSG00000116990	16.8219	113.532	2.74789	6.74479e-09	1.00388e-07	MYCL	MYCL proto-oncogene, bHLH transcription factor [Source:HGNC Symbol;Acc:HGNC:7555]
ENSG00000176894	127.731	50.2997	-1.34093	6.75001e-09	1.00412e-07	PXMP2	peroxisomal membrane protein 2 [Source:HGNC Symbol;Acc:HGNC:9716]
ENSG00000010292	9510.01	4123.78	-1.20545	6.7926e-09	1.00937e-07	NCAPD2	non-SMC condensin I complex subunit D2 [Source:HGNC Symbol;Acc:HGNC:24305]
ENSG00000167996	21129.9	56439.6	1.41742	6.79659e-09	1.00943e-07	FTH1	ferritin heavy chain 1 [Source:HGNC Symbol;Acc:HGNC:3976]
ENSG00000112799	54.7902	152.537	1.47323	6.86499e-09	1.01741e-07	LY86	lymphocyte antigen 86 [Source:HGNC Symbol;Acc:HGNC:16837]
ENSG00000177455	307.418	759.451	1.30393	6.95294e-09	1.02825e-07	CD19	CD19 molecule [Source:HGNC Symbol;Acc:HGNC:1633]
ENSG00000198535	5.81705	48.5335	3.06487	7.02844e-09	1.03886e-07	C2CD4A	C2 calcium dependent domain containing 4A [Source:HGNC Symbol;Acc:HGNC:33627]
novel.188	67.4365	24.8805	-1.43534	7.12342e-09	1.05067e-07	-	- && - && -
ENSG00000109743	23.2508	94.4798	2.02359	7.14958e-09	1.05397e-07	BST1	bone marrow stromal cell antigen 1 [Source:HGNC Symbol;Acc:HGNC:1118]
ENSG00000149927	2.83634	12.2813	2.07833	7.24262e-09	1.06598e-07	DOC2A	double C2 domain alpha [Source:HGNC Symbol;Acc:HGNC:2985]
ENSG00000174749	832.351	400.241	-1.05585	7.2579e-09	1.0671e-07	FAM241A	family with sequence similarity 241 member A [Source:HGNC Symbol;Acc:HGNC:26813]
ENSG00000180061	58.2502	326.696	2.48702	7.3115e-09	1.07442e-07	TMEM150B	transmembrane protein 150B [Source:HGNC Symbol;Acc:HGNC:34415]
ENSG00000136193	251.774	531.456	1.07685	7.37596e-09	1.08274e-07	SCRN1	secernin 1 [Source:HGNC Symbol;Acc:HGNC:22192]
ENSG00000149591	203.329	496.559	1.2869	7.43194e-09	1.08981e-07	TAGLN	transgelin [Source:HGNC Symbol;Acc:HGNC:11553]
ENSG00000211594	4.0929	17.7596	2.0824	7.62177e-09	1.11529e-07	IGKJ4	immunoglobulin kappa joining 4 [Source:HGNC Symbol;Acc:HGNC:5722]
ENSG00000198722	42.2661	114.42	1.43871	7.65875e-09	1.12011e-07	UNC13B	unc-13 homolog B [Source:HGNC Symbol;Acc:HGNC:12566]
ENSG00000231467	2.08417	12.0812	2.57087	7.70712e-09	1.12659e-07	AL022314.1	-
ENSG00000164109	1585.71	595.175	-1.41362	7.71305e-09	1.12687e-07	MAD2L1	mitotic arrest deficient 2 like 1 [Source:HGNC Symbol;Acc:HGNC:6763]
ENSG00000112511	1383.22	3002.59	1.11797	7.87594e-09	1.14765e-07	PHF1	PHD finger protein 1 [Source:HGNC Symbol;Acc:HGNC:8919]
ENSG00000240219	57.7701	123.819	1.09728	7.89205e-09	1.14939e-07	AL512306.2	-
ENSG00000225370	0.934349	13.0698	3.81502	8.021e-09	1.16634e-07	AC243962.1	-
ENSG00000159166	9.56346	67.1029	2.79307	8.04757e-09	1.16898e-07	LAD1	ladinin 1 [Source:HGNC Symbol;Acc:HGNC:6472]
ENSG00000172638	125.235	279.361	1.15347	8.07959e-09	1.17302e-07	EFEMP2	EGF containing fibulin extracellular matrix protein 2 [Source:HGNC Symbol;Acc:HGNC:3219]
ENSG00000269680	15.0506	33.9006	1.16438	8.10119e-09	1.17554e-07	AC008760.1	-
ENSG00000135960	23.2659	90.8288	1.95601	8.17585e-09	1.18575e-07	EDAR	ectodysplasin A receptor [Source:HGNC Symbol;Acc:HGNC:2895]
ENSG00000087303	15.9919	40.6822	1.35284	8.37729e-09	1.21208e-07	NID2	nidogen 2 [Source:HGNC Symbol;Acc:HGNC:13389]
ENSG00000215475	41.604	187.546	2.17336	8.38356e-09	1.21208e-07	SIAH3	siah E3 ubiquitin protein ligase family member 3 [Source:HGNC Symbol;Acc:HGNC:30553]
ENSG00000169679	2651	764.989	-1.79296	8.4509e-09	1.21991e-07	BUB1	BUB1 mitotic checkpoint serine/threonine kinase [Source:HGNC Symbol;Acc:HGNC:1148]
ENSG00000138092	685.948	243.426	-1.49408	8.48834e-09	1.22405e-07	CENPO	centromere protein O [Source:HGNC Symbol;Acc:HGNC:28152]
ENSG00000100297	7927.62	2957.38	-1.42253	8.53887e-09	1.22942e-07	MCM5	minichromosome maintenance complex component 5 [Source:HGNC Symbol;Acc:HGNC:6948]
ENSG00000167325	4075.93	1575.64	-1.3711	8.56231e-09	1.23216e-07	RRM1	ribonucleotide reductase catalytic subunit M1 [Source:HGNC Symbol;Acc:HGNC:10451]
ENSG00000187951	640.816	310.745	-1.04394	8.68794e-09	1.2483e-07	ARHGAP11B	Rho GTPase activating protein 11B [Source:HGNC Symbol;Acc:HGNC:15782]
ENSG00000138180	2525.45	708.661	-1.83331	8.70665e-09	1.25034e-07	CEP55	centrosomal protein 55 [Source:HGNC Symbol;Acc:HGNC:1161]
ENSG00000239672	492.527	154.957	-1.66798	8.80561e-09	1.26129e-07	NME1	NME/NM23 nucleoside diphosphate kinase 1 [Source:HGNC Symbol;Acc:HGNC:7849]
ENSG00000117009	35.7117	115.349	1.68699	9.18993e-09	1.31431e-07	KMO	kynurenine 3-monooxygenase [Source:HGNC Symbol;Acc:HGNC:6381]
ENSG00000142046	117.597	282.207	1.26166	9.21379e-09	1.31704e-07	TMEM91	transmembrane protein 91 [Source:HGNC Symbol;Acc:HGNC:32393]
ENSG00000079616	3907.92	1783.15	-1.13189	9.27407e-09	1.32429e-07	KIF22	kinesin family member 22 [Source:HGNC Symbol;Acc:HGNC:6391]
ENSG00000109805	2135.95	599.012	-1.83411	9.45641e-09	1.34621e-07	NCAPG	non-SMC condensin I complex subunit G [Source:HGNC Symbol;Acc:HGNC:24304]
ENSG00000198830	14299.1	6789.11	-1.07461	9.57351e-09	1.36146e-07	HMGN2	high mobility group nucleosomal binding domain 2 [Source:HGNC Symbol;Acc:HGNC:4986]
ENSG00000120949	1095.16	196.462	-2.47872	9.59844e-09	1.36361e-07	TNFRSF8	TNF receptor superfamily member 8 [Source:HGNC Symbol;Acc:HGNC:11923]
ENSG00000182108	229.983	110.103	-1.06082	9.86118e-09	1.39594e-07	DEXI	Dexi homolog [Source:HGNC Symbol;Acc:HGNC:13267]
ENSG00000163359	297.377	48.9779	-2.60193	9.87101e-09	1.39662e-07	COL6A3	collagen type VI alpha 3 chain [Source:HGNC Symbol;Acc:HGNC:2213]
ENSG00000100162	1404.4	474.516	-1.56532	9.95238e-09	1.40741e-07	CENPM	centromere protein M [Source:HGNC Symbol;Acc:HGNC:18352]
ENSG00000161929	120.478	432.99	1.84362	1.00086e-08	1.41321e-07	SCIMP	SLP adaptor and CSK interacting membrane protein [Source:HGNC Symbol;Acc:HGNC:33504]
ENSG00000118985	1719.83	666.948	-1.36634	1.00673e-08	1.42005e-07	ELL2	elongation factor for RNA polymerase II 2 [Source:HGNC Symbol;Acc:HGNC:17064]
ENSG00000007968	2611.09	801.192	-1.70433	1.0075e-08	1.42042e-07	E2F2	E2F transcription factor 2 [Source:HGNC Symbol;Acc:HGNC:3114]
ENSG00000255221	104.6	46.1569	-1.17974	1.03946e-08	1.4625e-07	CARD17	caspase recruitment domain family member 17 [Source:HGNC Symbol;Acc:HGNC:33827]
ENSG00000147155	2201.01	943.138	-1.22252	1.04588e-08	1.47079e-07	EBP	emopamil binding protein (sterol isomerase) [Source:HGNC Symbol;Acc:HGNC:3133]
ENSG00000140807	82.3452	250.971	1.6049	1.04643e-08	1.47083e-07	NKD1	naked cuticle homolog 1 [Source:HGNC Symbol;Acc:HGNC:17045]
ENSG00000172339	86.9954	38.8093	-1.15893	1.05077e-08	1.47617e-07	ALG14	ALG14, UDP-N-acetylglucosaminyltransferase subunit [Source:HGNC Symbol;Acc:HGNC:28287]
ENSG00000182253	212.682	509.928	1.26117	1.06887e-08	1.49933e-07	SYNM	synemin [Source:HGNC Symbol;Acc:HGNC:24466]
ENSG00000052802	948.234	363.768	-1.38238	1.07103e-08	1.50085e-07	MSMO1	methylsterol monooxygenase 1 [Source:HGNC Symbol;Acc:HGNC:10545]
ENSG00000066336	527.652	2690.21	2.34986	1.08737e-08	1.52298e-07	SPI1	Spi-1 proto-oncogene [Source:HGNC Symbol;Acc:HGNC:11241]
ENSG00000101230	6.88545	38.4817	2.4996	1.09788e-08	1.53693e-07	ISM1	isthmin 1 [Source:HGNC Symbol;Acc:HGNC:16213]
ENSG00000130513	175.612	1477.94	3.07277	1.14111e-08	1.59323e-07	GDF15	growth differentiation factor 15 [Source:HGNC Symbol;Acc:HGNC:30142]
ENSG00000072571	1650.59	471.403	-1.80778	1.14154e-08	1.59323e-07	HMMR	hyaluronan mediated motility receptor [Source:HGNC Symbol;Acc:HGNC:5012]
ENSG00000114115	3.32483	54.4034	2.96587	1.15117e-08	1.60425e-07	RBP1	retinol binding protein 1 [Source:HGNC Symbol;Acc:HGNC:9919]
ENSG00000224596	44.9024	270.807	2.58967	1.19223e-08	1.65814e-07	ZMIZ1-AS1	ZMIZ1 antisense RNA 1 [Source:HGNC Symbol;Acc:HGNC:27433]
ENSG00000133321	2249.28	4522.26	1.00738	1.19408e-08	1.65989e-07	RARRES3	retinoic acid receptor responder 3 [Source:HGNC Symbol;Acc:HGNC:9869]
ENSG00000099889	51.8455	120.748	1.21939	1.19814e-08	1.66469e-07	ARVCF	ARVCF, delta catenin family member [Source:HGNC Symbol;Acc:HGNC:728]
ENSG00000020181	38.5516	97.1582	1.34379	1.2151e-08	1.68742e-07	ADGRA2	adhesion G protein-coupled receptor A2 [Source:HGNC Symbol;Acc:HGNC:17849]
ENSG00000197461	40.3515	114.515	1.50238	1.2169e-08	1.68823e-07	PDGFA	platelet derived growth factor subunit A [Source:HGNC Symbol;Acc:HGNC:8799]
ENSG00000233387	54.6945	18.3298	-1.58546	1.21782e-08	1.68867e-07	AL121748.1	-
ENSG00000136573	226.798	718.05	1.66069	1.22206e-08	1.69272e-07	BLK	BLK proto-oncogene, Src family tyrosine kinase [Source:HGNC Symbol;Acc:HGNC:1057]
ENSG00000163170	294.914	146.623	-1.00652	1.22257e-08	1.69272e-07	BOLA3	bolA family member 3 [Source:HGNC Symbol;Acc:HGNC:24415]
ENSG00000177602	742.82	289.995	-1.35651	1.233e-08	1.7063e-07	HASPIN	histone H3 associated protein kinase [Source:HGNC Symbol;Acc:HGNC:19682]
ENSG00000235888	0.260171	6.20068	4.32659	1.24868e-08	1.7258e-07	AF064858.1	-
ENSG00000205869	0.277905	5.15484	4.06204	1.24957e-08	1.7258e-07	KRTAP5-1	keratin associated protein 5-1 [Source:HGNC Symbol;Acc:HGNC:23596]
ENSG00000031691	251.554	124.058	-1.01909	1.27763e-08	1.76231e-07	CENPQ	centromere protein Q [Source:HGNC Symbol;Acc:HGNC:21347]
ENSG00000281344	50.3179	17.985	-1.47946	1.27854e-08	1.76231e-07	HELLPAR	HELLP associated long non-coding RNA [Source:HGNC Symbol;Acc:HGNC:43984]
ENSG00000284707	77.4042	193.332	1.31602	1.28112e-08	1.76455e-07	AC079781.5	-
ENSG00000105967	141.945	610.925	2.10467	1.28144e-08	1.76455e-07	TFEC	transcription factor EC [Source:HGNC Symbol;Acc:HGNC:11754]
ENSG00000187922	0.87996	12.8683	3.81834	1.28873e-08	1.77283e-07	LCN10	lipocalin 10 [Source:HGNC Symbol;Acc:HGNC:20892]
novel.180	71.0643	6.5352	-3.44433	1.2957e-08	1.78154e-07	-	- && sp|Q6UX73|CP089_HUMAN UPF0764 protein C16orf89 OS=Homo sapiens OX=9606 GN=C16orf89 PE=1 SV=2 && -
ENSG00000183087	225.883	526.633	1.21969	1.30226e-08	1.78968e-07	GAS6	growth arrest specific 6 [Source:HGNC Symbol;Acc:HGNC:4168]
ENSG00000148180	573.267	1955.48	1.76978	1.32704e-08	1.82013e-07	GSN	gelsolin [Source:HGNC Symbol;Acc:HGNC:4620]
ENSG00000213420	73.3147	159.994	1.12376	1.32995e-08	1.82322e-07	GPC2	glypican 2 [Source:HGNC Symbol;Acc:HGNC:4450]
ENSG00000168811	27.5067	8.82998	-1.62807	1.36373e-08	1.86584e-07	IL12A	interleukin 12A [Source:HGNC Symbol;Acc:HGNC:5969]
ENSG00000071539	908.748	224.167	-2.01922	1.37657e-08	1.87972e-07	TRIP13	thyroid hormone receptor interactor 13 [Source:HGNC Symbol;Acc:HGNC:12307]
ENSG00000279539	24.8529	6.99318	-1.82652	1.38377e-08	1.88862e-07	AC006486.2	-
ENSG00000234965	24.4427	126.916	2.3717	1.39549e-08	1.90181e-07	SHISA8	shisa family member 8 [Source:HGNC Symbol;Acc:HGNC:18351]
ENSG00000183734	56.7638	258.192	2.18335	1.40511e-08	1.91305e-07	ASCL2	achaete-scute family bHLH transcription factor 2 [Source:HGNC Symbol;Acc:HGNC:739]
ENSG00000197746	12687.1	38865.8	1.61512	1.43477e-08	1.95072e-07	PSAP	prosaposin [Source:HGNC Symbol;Acc:HGNC:9498]
ENSG00000188486	11178.1	4101.53	-1.44643	1.4514e-08	1.97028e-07	H2AFX	H2A histone family member X [Source:HGNC Symbol;Acc:HGNC:4739]
ENSG00000169026	72.7057	405.491	2.47745	1.45215e-08	1.97033e-07	SLC49A3	solute carrier family 49 member 3 [Source:HGNC Symbol;Acc:HGNC:26177]
ENSG00000249476	8.619	26.9307	1.61873	1.49232e-08	2.0199e-07	AC008467.1	-
ENSG00000279833	72.4054	211.778	1.5447	1.4952e-08	2.02281e-07	AL031846.2	-
ENSG00000157551	2.72787	14.4868	2.4408	1.49898e-08	2.02695e-07	KCNJ15	potassium voltage-gated channel subfamily J member 15 [Source:HGNC Symbol;Acc:HGNC:6261]
ENSG00000163218	26.2422	2.28499	-3.5174	1.5197e-08	2.05396e-07	PGLYRP4	peptidoglycan recognition protein 4 [Source:HGNC Symbol;Acc:HGNC:30015]
ENSG00000260260	92.2083	44.6718	-1.04677	1.52467e-08	2.05968e-07	SNHG19	small nucleolar RNA host gene 19 [Source:HGNC Symbol;Acc:HGNC:49574]
ENSG00000164611	1393.87	509.722	-1.45129	1.53335e-08	2.06939e-07	PTTG1	pituitary tumor-transforming 1 [Source:HGNC Symbol;Acc:HGNC:9690]
ENSG00000104738	8254.91	2764.2	-1.57835	1.53607e-08	2.07205e-07	MCM4	minichromosome maintenance complex component 4 [Source:HGNC Symbol;Acc:HGNC:6947]
ENSG00000111669	12558.1	6197.55	-1.01882	1.54899e-08	2.08745e-07	TPI1	triosephosphate isomerase 1 [Source:HGNC Symbol;Acc:HGNC:12009]
ENSG00000070018	18.7111	57.6535	1.61993	1.5604e-08	2.10079e-07	LRP6	LDL receptor related protein 6 [Source:HGNC Symbol;Acc:HGNC:6698]
ENSG00000240350	169.971	49.8735	-1.76824	1.56588e-08	2.10715e-07	AC017002.3	-
ENSG00000183496	41.6575	89.8287	1.11192	1.58082e-08	2.12109e-07	MEX3B	mex-3 RNA binding family member B [Source:HGNC Symbol;Acc:HGNC:25297]
ENSG00000224152	5.27006	21.6186	2.02333	1.58686e-08	2.12566e-07	AC009506.1	-
ENSG00000261087	40.7936	128.705	1.65115	1.59268e-08	2.13177e-07	AP003469.4	-
ENSG00000116096	53.3172	198.475	1.89564	1.61027e-08	2.15229e-07	SPR	sepiapterin reductase [Source:HGNC Symbol;Acc:HGNC:11257]
ENSG00000196696	93.4842	211.923	1.17913	1.63111e-08	2.1791e-07	AC009022.1	-
ENSG00000167553	4121.31	1544.94	-1.4155	1.65133e-08	2.204e-07	TUBA1C	tubulin alpha 1c [Source:HGNC Symbol;Acc:HGNC:20768]
novel.44	33.4331	6.35899	-2.40185	1.65837e-08	2.21233e-07	-	- && sp|Q86U02|CN165_HUMAN Putative uncharacterized protein encoded by LINC00596 OS=Homo sapiens OX=9606 GN=LINC00596 PE=5 SV=1 && -
ENSG00000122952	2294.11	720.594	-1.67054	1.66471e-08	2.21866e-07	ZWINT	ZW10 interacting kinetochore protein [Source:HGNC Symbol;Acc:HGNC:13195]
ENSG00000181938	441.901	148.266	-1.57495	1.70388e-08	2.26434e-07	GINS3	GINS complex subunit 3 [Source:HGNC Symbol;Acc:HGNC:25851]
ENSG00000114346	1161.97	390.434	-1.57319	1.71232e-08	2.27447e-07	ECT2	epithelial cell transforming 2 [Source:HGNC Symbol;Acc:HGNC:3155]
ENSG00000080031	1.26342	11.1141	3.13529	1.72155e-08	2.28346e-07	PTPRH	protein tyrosine phosphatase, receptor type H [Source:HGNC Symbol;Acc:HGNC:9672]
ENSG00000113249	17.0097	42.171	1.30645	1.72242e-08	2.28353e-07	HAVCR1	hepatitis A virus cellular receptor 1 [Source:HGNC Symbol;Acc:HGNC:17866]
ENSG00000171298	874.772	2746.94	1.65055	1.72396e-08	2.28448e-07	GAA	glucosidase alpha, acid [Source:HGNC Symbol;Acc:HGNC:4065]
ENSG00000215375	254.56	536.72	1.0755	1.73409e-08	2.2968e-07	MYL5	myosin light chain 5 [Source:HGNC Symbol;Acc:HGNC:7586]
ENSG00000103067	7.91508	21.9149	1.43855	1.74556e-08	2.31089e-07	ESRP2	epithelial splicing regulatory protein 2 [Source:HGNC Symbol;Acc:HGNC:26152]
ENSG00000260314	145.8	1435.31	3.29892	1.76226e-08	2.33189e-07	MRC1	mannose receptor C-type 1 [Source:HGNC Symbol;Acc:HGNC:7228]
ENSG00000235027	22.7524	99.9385	2.1311	1.8439e-08	2.4295e-07	AC068580.3	-
ENSG00000166851	2926.83	860.921	-1.76535	1.87688e-08	2.46945e-07	PLK1	polo like kinase 1 [Source:HGNC Symbol;Acc:HGNC:9077]
ENSG00000197208	7.47703	31.0557	2.07813	1.95246e-08	2.56561e-07	SLC22A4	solute carrier family 22 member 4 [Source:HGNC Symbol;Acc:HGNC:10968]
ENSG00000227963	21.7587	8.80461	-1.32297	1.95273e-08	2.56561e-07	RBM15-AS1	RBM15 antisense RNA 1 [Source:HGNC Symbol;Acc:HGNC:53636]
ENSG00000241370	21.5604	48.6448	1.16796	1.96477e-08	2.5802e-07	RPP21	ribonuclease P/MRP subunit p21 [Source:HGNC Symbol;Acc:HGNC:21300]
ENSG00000116985	61.1381	136.424	1.1523	1.98589e-08	2.60547e-07	BMP8B	bone morphogenetic protein 8b [Source:HGNC Symbol;Acc:HGNC:1075]
ENSG00000096696	7.01815	44.632	2.66742	1.9993e-08	2.6206e-07	DSP	desmoplakin [Source:HGNC Symbol;Acc:HGNC:3052]
ENSG00000129173	770.124	238.026	-1.69357	2.06259e-08	2.69465e-07	E2F8	E2F transcription factor 8 [Source:HGNC Symbol;Acc:HGNC:24727]
ENSG00000196550	240.374	66.3882	-1.85512	2.06407e-08	2.69532e-07	FAM72A	family with sequence similarity 72 member A [Source:HGNC Symbol;Acc:HGNC:24044]
ENSG00000232578	39.0479	11.6486	-1.75527	2.11062e-08	2.74707e-07	AC093311.1	-
ENSG00000246334	81.3922	29.8504	-1.44441	2.12876e-08	2.76939e-07	PRR7-AS1	PRR7 antisense RNA 1 [Source:HGNC Symbol;Acc:HGNC:27961]
ENSG00000175857	14.3807	66.4189	2.19477	2.14094e-08	2.78393e-07	GAPT	GRB2 binding adaptor protein, transmembrane [Source:HGNC Symbol;Acc:HGNC:26588]
ENSG00000166508	10189.2	4443.37	-1.19729	2.14845e-08	2.79238e-07	MCM7	minichromosome maintenance complex component 7 [Source:HGNC Symbol;Acc:HGNC:6950]
ENSG00000091536	14.0642	38.499	1.45849	2.18451e-08	2.83262e-07	MYO15A	myosin XVA [Source:HGNC Symbol;Acc:HGNC:7594]
ENSG00000134057	2692.69	763.298	-1.81865	2.20468e-08	2.85467e-07	CCNB1	cyclin B1 [Source:HGNC Symbol;Acc:HGNC:1579]
ENSG00000215246	24.52	130.327	2.40812	2.20577e-08	2.85467e-07	AC116351.1	-
ENSG00000226415	130.208	59.6159	-1.1246	2.20664e-08	2.85467e-07	TPI1P1	triosephosphate isomerase 1 pseudogene 1 [Source:HGNC Symbol;Acc:HGNC:35449]
ENSG00000164032	8773.74	3850.81	-1.18798	2.20981e-08	2.85742e-07	H2AFZ	H2A histone family member Z [Source:HGNC Symbol;Acc:HGNC:4741]
ENSG00000110328	13.9943	2.11625	-2.70428	2.21083e-08	2.85742e-07	GALNT18	polypeptide N-acetylgalactosaminyltransferase 18 [Source:HGNC Symbol;Acc:HGNC:30488]
ENSG00000170482	14.4568	36.9131	1.35332	2.21224e-08	2.85792e-07	SLC23A1	solute carrier family 23 member 1 [Source:HGNC Symbol;Acc:HGNC:10974]
ENSG00000237721	0	6.07912	5.02048	2.22855e-08	2.87632e-07	AF064858.3	-
ENSG00000103355	0.681958	12.652	4.11526	2.241e-08	2.88835e-07	PRSS33	serine protease 33 [Source:HGNC Symbol;Acc:HGNC:30405]
ENSG00000092529	23.0528	66.6602	1.52286	2.27892e-08	2.93179e-07	CAPN3	calpain 3 [Source:HGNC Symbol;Acc:HGNC:1480]
ENSG00000137168	776.87	377.684	-1.03975	2.28899e-08	2.94338e-07	PPIL1	peptidylprolyl isomerase like 1 [Source:HGNC Symbol;Acc:HGNC:9260]
ENSG00000256663	411.831	127.432	-1.6914	2.29085e-08	2.94424e-07	AC112777.1	-
ENSG00000154134	201.08	450.07	1.16206	2.29178e-08	2.94424e-07	ROBO3	roundabout guidance receptor 3 [Source:HGNC Symbol;Acc:HGNC:13433]
ENSG00000112096	2060.62	6210.59	1.59159	2.33389e-08	2.99558e-07	SOD2	superoxide dismutase 2 [Source:HGNC Symbol;Acc:HGNC:11180]
ENSG00000104763	1567.44	4730.41	1.59342	2.35102e-08	3.012e-07	ASAH1	N-acylsphingosine amidohydrolase 1 [Source:HGNC Symbol;Acc:HGNC:735]
ENSG00000164045	693.086	205.055	-1.75657	2.35421e-08	3.01469e-07	CDC25A	cell division cycle 25A [Source:HGNC Symbol;Acc:HGNC:1725]
ENSG00000187627	22.2491	74.3548	1.74159	2.36157e-08	3.02273e-07	RGPD1	RANBP2-like and GRIP domain containing 1 [Source:HGNC Symbol;Acc:HGNC:32414]
ENSG00000135424	88.5687	194.475	1.13506	2.37818e-08	3.04119e-07	ITGA7	integrin subunit alpha 7 [Source:HGNC Symbol;Acc:HGNC:6143]
ENSG00000107679	394.239	1003.74	1.3472	2.38469e-08	3.04717e-07	PLEKHA1	pleckstrin homology domain containing A1 [Source:HGNC Symbol;Acc:HGNC:14335]
ENSG00000111729	1.25968	10.139	2.94082	2.39305e-08	3.05458e-07	CLEC4A	C-type lectin domain family 4 member A [Source:HGNC Symbol;Acc:HGNC:13257]
ENSG00000158806	27.9558	73.9771	1.39743	2.40559e-08	3.06776e-07	NPM2	nucleophosmin/nucleoplasmin 2 [Source:HGNC Symbol;Acc:HGNC:7930]
ENSG00000188483	85.2529	364.531	2.09514	2.46942e-08	3.14483e-07	IER5L	immediate early response 5 like [Source:HGNC Symbol;Acc:HGNC:23679]
ENSG00000261067	28.0357	56.5933	1.00197	2.51368e-08	3.19681e-07	AC109460.3	-
ENSG00000203999	2.00416	13.9612	2.79686	2.51496e-08	3.19697e-07	LINC01270	long intergenic non-protein coding RNA 1270 [Source:HGNC Symbol;Acc:HGNC:27658]
ENSG00000106268	897.259	386.419	-1.21525	2.57944e-08	3.26549e-07	NUDT1	nudix hydrolase 1 [Source:HGNC Symbol;Acc:HGNC:8048]
ENSG00000257557	17.9796	5.52048	-1.69773	2.58573e-08	3.27048e-07	PPP1R12A-AS1	PPP1R12A antisense RNA 1 [Source:HGNC Symbol;Acc:HGNC:51903]
ENSG00000105717	542.282	1180.67	1.12188	2.61738e-08	3.30749e-07	PBX4	PBX homeobox 4 [Source:HGNC Symbol;Acc:HGNC:13403]
ENSG00000178814	96.4185	344.958	1.83937	2.66057e-08	3.35597e-07	OPLAH	5-oxoprolinase, ATP-hydrolysing [Source:HGNC Symbol;Acc:HGNC:8149]
ENSG00000242611	0.153419	7.38804	4.82064	2.66833e-08	3.3627e-07	AC093627.6	-
ENSG00000133246	81.4387	621.224	2.93029	2.67177e-08	3.36551e-07	PRAM1	PML-RARA regulated adaptor molecule 1 [Source:HGNC Symbol;Acc:HGNC:30091]
ENSG00000269896	15.4711	44.2517	1.51436	2.6775e-08	3.3712e-07	AL513477.1	-
ENSG00000275888	44.5492	103.651	1.21711	2.74223e-08	3.44646e-07	AC132872.3	-
ENSG00000266983	20.8266	7.40552	-1.49754	2.75577e-08	3.46191e-07	AC011444.1	-
ENSG00000166451	875.647	309.618	-1.49942	2.77693e-08	3.48549e-07	CENPN	centromere protein N [Source:HGNC Symbol;Acc:HGNC:30873]
ENSG00000121552	12.6555	71.6316	2.49354	2.77913e-08	3.48653e-07	CSTA	cystatin A [Source:HGNC Symbol;Acc:HGNC:2481]
ENSG00000119969	1160.75	500.392	-1.21351	2.8067e-08	3.51476e-07	HELLS	helicase, lymphoid specific [Source:HGNC Symbol;Acc:HGNC:4861]
ENSG00000197122	366.458	929.636	1.34242	2.81635e-08	3.52525e-07	SRC	SRC proto-oncogene, non-receptor tyrosine kinase [Source:HGNC Symbol;Acc:HGNC:11283]
ENSG00000135446	1841.45	869.897	-1.08163	2.8277e-08	3.53628e-07	CDK4	cyclin dependent kinase 4 [Source:HGNC Symbol;Acc:HGNC:1773]
ENSG00000165685	0.591107	9.79629	4.05153	2.83623e-08	3.54375e-07	TMEM52B	transmembrane protein 52B [Source:HGNC Symbol;Acc:HGNC:26438]
ENSG00000163625	41.7371	176.313	2.07732	2.84795e-08	3.55681e-07	WDFY3	WD repeat and FYVE domain containing 3 [Source:HGNC Symbol;Acc:HGNC:20751]
ENSG00000082014	178.361	371.699	1.0583	2.8662e-08	3.57622e-07	SMARCD3	SWI/SNF related, matrix associated, actin dependent regulator of chromatin, subfamily d, member 3 [Source:HGNC Symbol;Acc:HGNC:11108]
ENSG00000255122	2.99644	15.2264	2.29088	2.89054e-08	3.60189e-07	AC068587.2	-
ENSG00000006704	34.5385	106.404	1.62603	2.94041e-08	3.66076e-07	GTF2IRD1	GTF2I repeat domain containing 1 [Source:HGNC Symbol;Acc:HGNC:4661]
ENSG00000143079	50.7304	103.897	1.0339	3.01365e-08	3.74473e-07	CTTNBP2NL	CTTNBP2 N-terminal like [Source:HGNC Symbol;Acc:HGNC:25330]
ENSG00000277531	0.553798	7.92415	3.95057	3.01879e-08	3.74826e-07	PNMA8C	PNMA family member 8C [Source:HGNC Symbol;Acc:HGNC:53427]
ENSG00000140948	266.412	652.488	1.29105	3.0299e-08	3.76038e-07	ZCCHC14	zinc finger CCHC-type containing 14 [Source:HGNC Symbol;Acc:HGNC:24134]
ENSG00000165828	0.812107	7.00913	3.05316	3.04552e-08	3.77471e-07	PRAP1	proline rich acidic protein 1 [Source:HGNC Symbol;Acc:HGNC:23304]
ENSG00000159788	235.142	504.63	1.10142	3.08902e-08	3.82521e-07	RGS12	regulator of G protein signaling 12 [Source:HGNC Symbol;Acc:HGNC:9994]
ENSG00000073111	7030.86	2378.26	-1.56376	3.16084e-08	3.90718e-07	MCM2	minichromosome maintenance complex component 2 [Source:HGNC Symbol;Acc:HGNC:6944]
ENSG00000143850	6.62063	26.1324	1.98753	3.20295e-08	3.95395e-07	PLEKHA6	pleckstrin homology domain containing A6 [Source:HGNC Symbol;Acc:HGNC:17053]
ENSG00000151490	52.9779	141.265	1.40832	3.24572e-08	4.00142e-07	PTPRO	protein tyrosine phosphatase, receptor type O [Source:HGNC Symbol;Acc:HGNC:9678]
ENSG00000100097	7653.5	2550.54	-1.58533	3.25741e-08	4.0105e-07	LGALS1	galectin 1 [Source:HGNC Symbol;Acc:HGNC:6561]
ENSG00000198795	0.702694	7.36976	3.30125	3.26274e-08	4.01528e-07	ZNF521	zinc finger protein 521 [Source:HGNC Symbol;Acc:HGNC:24605]
ENSG00000171992	151.093	332.617	1.13672	3.27129e-08	4.02047e-07	SYNPO	synaptopodin [Source:HGNC Symbol;Acc:HGNC:30672]
ENSG00000244274	13.8238	33.025	1.25341	3.27988e-08	4.02746e-07	DBNDD2	dysbindin domain containing 2 [Source:HGNC Symbol;Acc:HGNC:15881]
ENSG00000121621	507.287	171.38	-1.56513	3.29415e-08	4.0414e-07	KIF18A	kinesin family member 18A [Source:HGNC Symbol;Acc:HGNC:29441]
ENSG00000166845	336.407	148.011	-1.1831	3.30838e-08	4.05528e-07	C18orf54	chromosome 18 open reading frame 54 [Source:HGNC Symbol;Acc:HGNC:13796]
ENSG00000163923	277.901	104.807	-1.40625	3.37908e-08	4.13596e-07	RPL39L	ribosomal protein L39 like [Source:HGNC Symbol;Acc:HGNC:17094]
ENSG00000105976	28.9805	158.19	2.45331	3.38015e-08	4.13596e-07	MET	MET proto-oncogene, receptor tyrosine kinase [Source:HGNC Symbol;Acc:HGNC:7029]
ENSG00000119147	3.42112	17.0626	2.29606	3.39136e-08	4.14712e-07	C2orf40	chromosome 2 open reading frame 40 [Source:HGNC Symbol;Acc:HGNC:24642]
ENSG00000173218	692.313	333.73	-1.05236	3.39363e-08	4.14712e-07	VANGL1	VANGL planar cell polarity protein 1 [Source:HGNC Symbol;Acc:HGNC:15512]
ENSG00000203995	17.7611	4.16107	-2.09899	3.4418e-08	4.20215e-07	ZYG11A	zyg-11 family member A, cell cycle regulator [Source:HGNC Symbol;Acc:HGNC:32058]
ENSG00000275437	62.7564	20.3526	-1.6234	3.56755e-08	4.34041e-07	AL121832.3	-
ENSG00000168890	117.133	349.42	1.57474	3.58947e-08	4.36136e-07	TMEM150A	transmembrane protein 150A [Source:HGNC Symbol;Acc:HGNC:24677]
ENSG00000073464	23.5555	60.4203	1.35476	3.6101e-08	4.38259e-07	CLCN4	chloride voltage-gated channel 4 [Source:HGNC Symbol;Acc:HGNC:2022]
ENSG00000100629	486.996	222.257	-1.13048	3.7288e-08	4.51289e-07	CEP128	centrosomal protein 128 [Source:HGNC Symbol;Acc:HGNC:20359]
novel.47	12.6905	72.6914	2.50866	3.82648e-08	4.61904e-07	-	- && sp|Q8N7I0|GVQW1_HUMAN Protein GVQW1 OS=Homo sapiens OX=9606 GN=GVQW1 PE=2 SV=1 && -
ENSG00000273445	120.729	432.423	1.84043	3.84442e-08	4.63736e-07	AC133644.2	-
ENSG00000130545	17.2051	42.5499	1.29298	3.8588e-08	4.64795e-07	CRB3	crumbs 3, cell polarity complex component [Source:HGNC Symbol;Acc:HGNC:20237]
ENSG00000205683	131.248	28.6498	-2.19796	3.87906e-08	4.66831e-07	DPF3	double PHD fingers 3 [Source:HGNC Symbol;Acc:HGNC:17427]
ENSG00000280138	46.9434	105.386	1.15784	3.88617e-08	4.67282e-07	AC027290.2	-
ENSG00000162063	2367.71	845.346	-1.48582	3.9704e-08	4.77203e-07	CCNF	cyclin F [Source:HGNC Symbol;Acc:HGNC:1591]
ENSG00000024526	603.113	171.819	-1.81111	3.97979e-08	4.77885e-07	DEPDC1	DEP domain containing 1 [Source:HGNC Symbol;Acc:HGNC:22949]
ENSG00000111640	54952.4	26424.1	-1.05632	3.98648e-08	4.78309e-07	GAPDH	glyceraldehyde-3-phosphate dehydrogenase [Source:HGNC Symbol;Acc:HGNC:4141]
ENSG00000077152	828.523	291.144	-1.50847	3.9895e-08	4.78464e-07	UBE2T	ubiquitin conjugating enzyme E2 T [Source:HGNC Symbol;Acc:HGNC:25009]
ENSG00000110841	201.891	507.853	1.33218	4.01467e-08	4.81276e-07	PPFIBP1	PPFIA binding protein 1 [Source:HGNC Symbol;Acc:HGNC:9249]
ENSG00000166825	154.375	790.218	2.35513	4.03803e-08	4.83659e-07	ANPEP	alanyl aminopeptidase, membrane [Source:HGNC Symbol;Acc:HGNC:500]
ENSG00000179958	1410.21	637.056	-1.1461	4.09511e-08	4.89862e-07	DCTPP1	dCTP pyrophosphatase 1 [Source:HGNC Symbol;Acc:HGNC:28777]
ENSG00000163535	1047.06	359.158	-1.54338	4.09982e-08	4.90214e-07	SGO2	shugoshin 2 [Source:HGNC Symbol;Acc:HGNC:30812]
ENSG00000181585	6.24148	24.406	1.95601	4.12643e-08	4.93183e-07	TMIE	transmembrane inner ear [Source:HGNC Symbol;Acc:HGNC:30800]
ENSG00000139734	720.663	184.26	-1.96715	4.15643e-08	4.96556e-07	DIAPH3	diaphanous related formin 3 [Source:HGNC Symbol;Acc:HGNC:15480]
ENSG00000189013	29.8093	117.58	1.97037	4.29307e-08	5.11561e-07	KIR2DL4	killer cell immunoglobulin like receptor, two Ig domains and long cytoplasmic tail 4 [Source:HGNC Symbol;Acc:HGNC:6332]
ENSG00000142731	1260.4	415.781	-1.59974	4.30072e-08	5.12252e-07	PLK4	polo like kinase 4 [Source:HGNC Symbol;Acc:HGNC:11397]
ENSG00000118777	122.771	31.085	-1.97575	4.317e-08	5.13751e-07	ABCG2	ATP binding cassette subfamily G member 2 (Junior blood group) [Source:HGNC Symbol;Acc:HGNC:74]
ENSG00000231858	24.2033	70.2353	1.53063	4.35684e-08	5.1827e-07	AC067945.3	-
ENSG00000145416	105.527	315.595	1.57871	4.41407e-08	5.23957e-07	MARCH1	membrane associated ring-CH-type finger 1 [Source:HGNC Symbol;Acc:HGNC:26077]
ENSG00000171604	277.325	598.914	1.10927	4.42424e-08	5.24939e-07	CXXC5	CXXC finger protein 5 [Source:HGNC Symbol;Acc:HGNC:26943]
ENSG00000272555	4.01269	38.0497	3.23426	4.43237e-08	5.2568e-07	AC009974.1	-
ENSG00000234664	71.1475	35.3727	-1.00293	4.51727e-08	5.35064e-07	HMGN2P5	high mobility group nucleosomal binding domain 2 pseudogene 5 [Source:HGNC Symbol;Acc:HGNC:33568]
ENSG00000237886	20.8515	72.2065	1.79361	4.58944e-08	5.42917e-07	NALT1	NOTCH1 associated lncRNA in T cell acute lymphoblastic leukemia 1 [Source:HGNC Symbol;Acc:HGNC:51192]
ENSG00000185347	871.876	424.722	-1.0377	4.60466e-08	5.44486e-07	TEDC1	tubulin epsilon and delta complex 1 [Source:HGNC Symbol;Acc:HGNC:20127]
ENSG00000136048	435.024	927.117	1.09223	4.68012e-08	5.51944e-07	DRAM1	DNA damage regulated autophagy modulator 1 [Source:HGNC Symbol;Acc:HGNC:25645]
ENSG00000138182	1485.76	632.723	-1.23139	4.68288e-08	5.51944e-07	KIF20B	kinesin family member 20B [Source:HGNC Symbol;Acc:HGNC:7212]
ENSG00000128805	37.8673	139.582	1.87891	4.68888e-08	5.5233e-07	ARHGAP22	Rho GTPase activating protein 22 [Source:HGNC Symbol;Acc:HGNC:30320]
ENSG00000254911	5.37863	22.2222	2.05553	4.74724e-08	5.58022e-07	SCARNA9	small Cajal body-specific RNA 9 [Source:HGNC Symbol;Acc:HGNC:32566]
ENSG00000229153	10.0004	37.5814	1.91054	4.79626e-08	5.6307e-07	EPHA1-AS1	EPHA1 antisense RNA 1 [Source:HGNC Symbol;Acc:HGNC:27799]
ENSG00000174442	942.663	423.906	-1.15251	4.84698e-08	5.68399e-07	ZWILCH	zwilch kinetochore protein [Source:HGNC Symbol;Acc:HGNC:25468]
ENSG00000133119	1108.09	391.394	-1.50096	4.87331e-08	5.70909e-07	RFC3	replication factor C subunit 3 [Source:HGNC Symbol;Acc:HGNC:9971]
ENSG00000175197	220.416	486.127	1.14174	4.98376e-08	5.8262e-07	DDIT3	DNA damage inducible transcript 3 [Source:HGNC Symbol;Acc:HGNC:2726]
ENSG00000269981	24.2072	97.7305	2.01177	4.98812e-08	5.82692e-07	AL627309.7	-
ENSG00000186301	68.1259	152.577	1.15952	4.98857e-08	5.82692e-07	MST1P2	macrophage stimulating 1 pseudogene 2 [Source:HGNC Symbol;Acc:HGNC:7383]
ENSG00000134802	1348.28	625.795	-1.10696	5.10379e-08	5.94401e-07	SLC43A3	solute carrier family 43 member 3 [Source:HGNC Symbol;Acc:HGNC:17466]
ENSG00000233930	2.19037	18.902	3.08419	5.11191e-08	5.95098e-07	KRTAP5-AS1	KRTAP5-1/KRTAP5-2 antisense RNA 1 [Source:HGNC Symbol;Acc:HGNC:27877]
ENSG00000123453	158.352	489.859	1.62779	5.18572e-08	6.02428e-07	SARDH	sarcosine dehydrogenase [Source:HGNC Symbol;Acc:HGNC:10536]
ENSG00000128298	39.013	80.0264	1.031	5.26822e-08	6.10481e-07	BAIAP2L2	BAI1 associated protein 2 like 2 [Source:HGNC Symbol;Acc:HGNC:26203]
ENSG00000198937	649.449	296.488	-1.13108	5.27774e-08	6.11328e-07	CCDC167	coiled-coil domain containing 167 [Source:HGNC Symbol;Acc:HGNC:21239]
ENSG00000138778	1573.19	459.478	-1.7755	5.31232e-08	6.14592e-07	CENPE	centromere protein E [Source:HGNC Symbol;Acc:HGNC:1856]
ENSG00000148798	24.8271	5.86777	-2.05292	5.31913e-08	6.15098e-07	INA	internexin neuronal intermediate filament protein alpha [Source:HGNC Symbol;Acc:HGNC:6057]
ENSG00000101160	3276.32	8494.13	1.37434	5.34053e-08	6.16803e-07	CTSZ	cathepsin Z [Source:HGNC Symbol;Acc:HGNC:2547]
ENSG00000147536	738.082	257.107	-1.52086	5.35559e-08	6.18066e-07	GINS4	GINS complex subunit 4 [Source:HGNC Symbol;Acc:HGNC:28226]
ENSG00000162062	524.068	170.36	-1.62073	5.40043e-08	6.22685e-07	TEDC2	tubulin epsilon and delta complex 2 [Source:HGNC Symbol;Acc:HGNC:25849]
ENSG00000265929	1.71789	9.37067	2.41937	5.41963e-08	6.2464e-07	MIR5195	microRNA 5195 [Source:HGNC Symbol;Acc:HGNC:43526]
ENSG00000163507	1010.09	366.231	-1.46328	5.54996e-08	6.38337e-07	CIP2A	cell proliferation regulating inhibitor of protein phosphatase 2A [Source:HGNC Symbol;Acc:HGNC:29302]
ENSG00000263513	138.847	36.7335	-1.91736	5.55833e-08	6.39036e-07	FAM72C	family with sequence similarity 72 member C [Source:HGNC Symbol;Acc:HGNC:30602]
ENSG00000187260	39.0783	123.355	1.65241	5.56964e-08	6.39806e-07	WDR86	WD repeat domain 86 [Source:HGNC Symbol;Acc:HGNC:28020]
ENSG00000196878	80.383	213.216	1.40885	5.62788e-08	6.45963e-07	LAMB3	laminin subunit beta 3 [Source:HGNC Symbol;Acc:HGNC:6490]
ENSG00000279488	6.24748	22.2697	1.82357	5.66928e-08	6.50446e-07	AC004623.1	-
ENSG00000270210	1.19244	7.80427	2.71515	5.69694e-08	6.5308e-07	AC104695.3	-
ENSG00000149503	3277.44	1183.93	-1.46895	5.70552e-08	6.53524e-07	INCENP	inner centromere protein [Source:HGNC Symbol;Acc:HGNC:6058]
ENSG00000163918	1377.36	628.641	-1.13119	5.74622e-08	6.57914e-07	RFC4	replication factor C subunit 4 [Source:HGNC Symbol;Acc:HGNC:9972]
ENSG00000276043	4270.49	1507.57	-1.50212	5.76899e-08	6.6025e-07	UHRF1	ubiquitin like with PHD and ring finger domains 1 [Source:HGNC Symbol;Acc:HGNC:12556]
ENSG00000186603	238.534	74.8188	-1.67208	5.88651e-08	6.72869e-07	HPDL	4-hydroxyphenylpyruvate dioxygenase like [Source:HGNC Symbol;Acc:HGNC:28242]
ENSG00000160117	253.985	93.6052	-1.43829	5.90042e-08	6.74181e-07	ANKLE1	ankyrin repeat and LEM domain containing 1 [Source:HGNC Symbol;Acc:HGNC:26812]
ENSG00000221887	88.7478	25.8289	-1.77483	5.93113e-08	6.76577e-07	HMSD	histocompatibility minor serpin domain containing [Source:HGNC Symbol;Acc:HGNC:23037]
ENSG00000213551	1449.79	715.511	-1.01852	6.07833e-08	6.92232e-07	DNAJC9	DnaJ heat shock protein family (Hsp40) member C9 [Source:HGNC Symbol;Acc:HGNC:19123]
ENSG00000257702	51.3339	117.612	1.19273	6.1932e-08	7.04737e-07	LBX2-AS1	LBX2 antisense RNA 1 [Source:HGNC Symbol;Acc:HGNC:25136]
ENSG00000187479	8.05909	74.1814	3.2042	6.22093e-08	7.06735e-07	C11orf96	chromosome 11 open reading frame 96 [Source:HGNC Symbol;Acc:HGNC:38675]
ENSG00000105278	14.438	33.8424	1.21898	6.29139e-08	7.14155e-07	ZFR2	zinc finger RNA binding protein 2 [Source:HGNC Symbol;Acc:HGNC:29189]
ENSG00000266904	40.7429	89.4446	1.12537	6.41027e-08	7.26463e-07	LINC00663	long intergenic non-protein coding RNA 663 [Source:HGNC Symbol;Acc:HGNC:28609]
ENSG00000127337	1027.36	497.099	-1.04679	6.42884e-08	7.27973e-07	YEATS4	YEATS domain containing 4 [Source:HGNC Symbol;Acc:HGNC:24859]
ENSG00000234106	10.058	2.53363	-2.01269	6.56081e-08	7.42009e-07	SRP14P2	signal recognition particle 14 pseudogene 2 [Source:HGNC Symbol;Acc:HGNC:53768]
ENSG00000204577	143.197	687.175	2.26202	6.57821e-08	7.43674e-07	LILRB3	leukocyte immunoglobulin like receptor B3 [Source:HGNC Symbol;Acc:HGNC:6607]
ENSG00000171320	843.74	263.454	-1.67896	6.6427e-08	7.5005e-07	ESCO2	establishment of sister chromatid cohesion N-acetyltransferase 2 [Source:HGNC Symbol;Acc:HGNC:27230]
ENSG00000198832	122.524	409.899	1.74054	6.9162e-08	7.78402e-07	SELENOM	selenoprotein M [Source:HGNC Symbol;Acc:HGNC:30397]
ENSG00000204622	18.3861	47.0429	1.34622	6.92465e-08	7.79037e-07	HLA-J	major histocompatibility complex, class I, J (pseudogene) [Source:HGNC Symbol;Acc:HGNC:4967]
ENSG00000255240	2.56652	11.0408	2.0911	6.99094e-08	7.85858e-07	AP001636.3	-
ENSG00000183722	39.5279	8.63246	-2.19452	7.09594e-08	7.96373e-07	LHFPL6	LHFPL tetraspan subfamily member 6 [Source:HGNC Symbol;Acc:HGNC:6586]
ENSG00000170412	2.6848	21.4389	2.99277	7.16461e-08	8.03755e-07	GPRC5C	G protein-coupled receptor class C group 5 member C [Source:HGNC Symbol;Acc:HGNC:13309]
ENSG00000198826	2555.33	891.367	-1.51928	7.26214e-08	8.13712e-07	ARHGAP11A	Rho GTPase activating protein 11A [Source:HGNC Symbol;Acc:HGNC:15783]
ENSG00000123191	100.657	40.3821	-1.31474	7.32262e-08	8.20157e-07	ATP7B	ATPase copper transporting beta [Source:HGNC Symbol;Acc:HGNC:870]
ENSG00000111321	94.9595	437.523	2.20275	7.37609e-08	8.2548e-07	LTBR	lymphotoxin beta receptor [Source:HGNC Symbol;Acc:HGNC:6718]
ENSG00000225880	48.6686	19.6787	-1.30325	7.44938e-08	8.33346e-07	LINC00115	long intergenic non-protein coding RNA 115 [Source:HGNC Symbol;Acc:HGNC:26211]
ENSG00000163803	19.6329	50.6171	1.35509	7.54131e-08	8.41599e-07	PLB1	phospholipase B1 [Source:HGNC Symbol;Acc:HGNC:30041]
ENSG00000172172	686.962	342.836	-1.00229	7.55584e-08	8.42881e-07	MRPL13	mitochondrial ribosomal protein L13 [Source:HGNC Symbol;Acc:HGNC:14278]
ENSG00000244055	5.93089	17.4606	1.55372	7.58551e-08	8.45197e-07	AC007566.1	-
ENSG00000179163	321.979	647.334	1.00646	7.63278e-08	8.49758e-07	FUCA1	alpha-L-fucosidase 1 [Source:HGNC Symbol;Acc:HGNC:4006]
ENSG00000137936	141.829	315.261	1.1538	7.66335e-08	8.5282e-07	BCAR3	BCAR3, NSP family adaptor protein [Source:HGNC Symbol;Acc:HGNC:973]
ENSG00000238062	317.51	127.17	-1.32064	7.7245e-08	8.59282e-07	SPATA3-AS1	SPATA3 antisense RNA 1 (head to head) [Source:HGNC Symbol;Acc:HGNC:28013]
ENSG00000233093	337.435	160.853	-1.0692	7.74937e-08	8.61702e-07	LINC00892	long intergenic non-protein coding RNA 892 [Source:HGNC Symbol;Acc:HGNC:48578]
ENSG00000143977	1031.87	489.092	-1.07694	7.90438e-08	8.77184e-07	SNRPG	small nuclear ribonucleoprotein polypeptide G [Source:HGNC Symbol;Acc:HGNC:11163]
ENSG00000280693	12.6238	2.98431	-2.07206	8.03352e-08	8.89384e-07	SH3PXD2A-AS1	SH3PXD2A antisense RNA 1 [Source:HGNC Symbol;Acc:HGNC:45242]
ENSG00000137563	639.617	234.181	-1.44923	8.07665e-08	8.93803e-07	GGH	gamma-glutamyl hydrolase [Source:HGNC Symbol;Acc:HGNC:4248]
ENSG00000123342	21.9083	82.2338	1.90156	8.14584e-08	9.01101e-07	MMP19	matrix metallopeptidase 19 [Source:HGNC Symbol;Acc:HGNC:7165]
ENSG00000260589	19.9644	6.86826	-1.54527	8.16065e-08	9.02022e-07	STAM-AS1	STAM antisense RNA 1 (head to head) [Source:HGNC Symbol;Acc:HGNC:49568]
ENSG00000152527	16.9594	55.6944	1.72003	8.19089e-08	9.04644e-07	PLEKHH2	pleckstrin homology, MyTH4 and FERM domain containing H2 [Source:HGNC Symbol;Acc:HGNC:30506]
ENSG00000184363	2.05223	12.0092	2.55738	8.3099e-08	9.15968e-07	PKP3	plakophilin 3 [Source:HGNC Symbol;Acc:HGNC:9025]
ENSG00000142798	46.5879	143.385	1.62029	8.41425e-08	9.26735e-07	HSPG2	heparan sulfate proteoglycan 2 [Source:HGNC Symbol;Acc:HGNC:5273]
ENSG00000112742	942.429	291.787	-1.69132	8.43067e-08	9.27824e-07	TTK	TTK protein kinase [Source:HGNC Symbol;Acc:HGNC:12401]
ENSG00000237976	11.5778	3.13051	-1.87519	8.51066e-08	9.35103e-07	AL391069.3	-
ENSG00000180938	14.5563	37.3977	1.3452	8.69162e-08	9.52752e-07	ZNF572	zinc finger protein 572 [Source:HGNC Symbol;Acc:HGNC:26758]
ENSG00000136122	440.846	216.452	-1.02507	8.70091e-08	9.53395e-07	BORA	bora, aurora kinase A activator [Source:HGNC Symbol;Acc:HGNC:24724]
ENSG00000101188	3.19068	18.3067	2.49662	8.74024e-08	9.57327e-07	NTSR1	neurotensin receptor 1 [Source:HGNC Symbol;Acc:HGNC:8039]
ENSG00000173207	1713.48	667.853	-1.35913	8.81094e-08	9.63172e-07	CKS1B	CDC28 protein kinase regulatory subunit 1B [Source:HGNC Symbol;Acc:HGNC:19083]
ENSG00000227028	55.3046	6.12576	-3.17592	8.84384e-08	9.65629e-07	SLC8A1-AS1	SLC8A1 antisense RNA 1 [Source:HGNC Symbol;Acc:HGNC:44102]
ENSG00000171680	153.898	343.974	1.15983	8.85174e-08	9.66112e-07	PLEKHG5	pleckstrin homology and RhoGEF domain containing G5 [Source:HGNC Symbol;Acc:HGNC:29105]
ENSG00000134463	30.321	86.7137	1.51548	8.95938e-08	9.7671e-07	ECHDC3	enoyl-CoA hydratase domain containing 3 [Source:HGNC Symbol;Acc:HGNC:23489]
ENSG00000284914	3.3608	15.9831	2.21447	8.99719e-08	9.80063e-07	AL121935.2	-
ENSG00000283633	4.69318	28.9299	2.63503	9.0505e-08	9.85097e-07	AP000547.3	-
ENSG00000160111	6.58558	24.51	1.88337	9.10974e-08	9.90381e-07	CPAMD8	C3 and PZP like, alpha-2-macroglobulin domain containing 8 [Source:HGNC Symbol;Acc:HGNC:23228]
ENSG00000175728	5.54923	0.294298	-4.00356	9.14323e-08	9.93634e-07	C11orf44	chromosome 11 open reading frame 44 [Source:HGNC Symbol;Acc:HGNC:26805]
ENSG00000275385	1.8746	14.3149	2.97855	9.15446e-08	9.93743e-07	CCL18	C-C motif chemokine ligand 18 [Source:HGNC Symbol;Acc:HGNC:10616]
ENSG00000244482	56.6652	296.65	2.3867	9.1919e-08	9.96505e-07	LILRA6	leukocyte immunoglobulin like receptor A6 [Source:HGNC Symbol;Acc:HGNC:15495]
ENSG00000003436	3.30771	14.6486	2.12788	9.19437e-08	9.96505e-07	TFPI	tissue factor pathway inhibitor [Source:HGNC Symbol;Acc:HGNC:11760]
ENSG00000126787	1890.5	517.712	-1.86846	9.20399e-08	9.97117e-07	DLGAP5	DLG associated protein 5 [Source:HGNC Symbol;Acc:HGNC:16864]
ENSG00000116991	71.2387	223.937	1.65174	9.49164e-08	1.02541e-06	SIPA1L2	signal induced proliferation associated 1 like 2 [Source:HGNC Symbol;Acc:HGNC:23800]
ENSG00000259668	4.52816	15.1192	1.72734	9.51094e-08	1.02677e-06	AC066613.1	-
ENSG00000234261	15.646	4.08275	-1.92917	9.54159e-08	1.02888e-06	AL138720.1	-
ENSG00000151693	17.9033	85.3593	2.24553	9.66393e-08	1.04126e-06	ASAP2	ArfGAP with SH3 domain, ankyrin repeat and PH domain 2 [Source:HGNC Symbol;Acc:HGNC:2721]
ENSG00000186818	328.915	1758.96	2.41864	9.67667e-08	1.04223e-06	LILRB4	leukocyte immunoglobulin like receptor B4 [Source:HGNC Symbol;Acc:HGNC:6608]
ENSG00000271855	22.0072	6.58425	-1.73566	9.72482e-08	1.0462e-06	AC073195.1	-
ENSG00000133216	10.4394	70.8937	2.75951	9.79352e-08	1.05278e-06	EPHB2	EPH receptor B2 [Source:HGNC Symbol;Acc:HGNC:3393]
ENSG00000136824	3301.41	1248.44	-1.40287	9.81281e-08	1.05444e-06	SMC2	structural maintenance of chromosomes 2 [Source:HGNC Symbol;Acc:HGNC:14011]
ENSG00000132205	696.065	1415.97	1.02465	9.83055e-08	1.05594e-06	EMILIN2	elastin microfibril interfacer 2 [Source:HGNC Symbol;Acc:HGNC:19881]
ENSG00000136026	171.549	410.883	1.25909	9.84608e-08	1.0572e-06	CKAP4	cytoskeleton associated protein 4 [Source:HGNC Symbol;Acc:HGNC:16991]
ENSG00000117984	5055.18	18322.4	1.85775	9.93245e-08	1.06606e-06	CTSD	cathepsin D [Source:HGNC Symbol;Acc:HGNC:2529]
ENSG00000129946	7.35607	37.5641	2.34245	1.01517e-07	1.08875e-06	SHC2	SHC adaptor protein 2 [Source:HGNC Symbol;Acc:HGNC:29869]
ENSG00000277476	74.0286	153.655	1.04764	1.01649e-07	1.08944e-06	AC005332.6	-
ENSG00000138160	3539.92	1113.76	-1.66821	1.01864e-07	1.09121e-06	KIF11	kinesin family member 11 [Source:HGNC Symbol;Acc:HGNC:6388]
ENSG00000176890	4262.26	1332.45	-1.67747	1.02368e-07	1.09534e-06	TYMS	thymidylate synthetase [Source:HGNC Symbol;Acc:HGNC:12441]
ENSG00000214797	0.261718	4.91965	3.98895	1.02459e-07	1.09589e-06	AP002358.1	-
ENSG00000229719	1.67848	10.1195	2.53584	1.03277e-07	1.10298e-06	MIR194-2HG	MIR194-2 host gene [Source:HGNC Symbol;Acc:HGNC:51946]
ENSG00000189283	167.197	380.695	1.18565	1.04673e-07	1.11656e-06	FHIT	fragile histidine triad [Source:HGNC Symbol;Acc:HGNC:3701]
ENSG00000264548	11.0629	30.6693	1.46301	1.05562e-07	1.12346e-06	AC132872.2	-
ENSG00000121413	254.295	556.733	1.12931	1.05706e-07	1.12457e-06	ZSCAN18	zinc finger and SCAN domain containing 18 [Source:HGNC Symbol;Acc:HGNC:21037]
ENSG00000107833	504.177	238.522	-1.07925	1.07354e-07	1.14078e-06	NPM3	nucleophosmin/nucleoplasmin 3 [Source:HGNC Symbol;Acc:HGNC:7931]
ENSG00000162591	559.503	1461.63	1.38476	1.07656e-07	1.14355e-06	MEGF6	multiple EGF like domains 6 [Source:HGNC Symbol;Acc:HGNC:3232]
ENSG00000138346	634.116	266.79	-1.24856	1.09615e-07	1.16173e-06	DNA2	DNA replication helicase/nuclease 2 [Source:HGNC Symbol;Acc:HGNC:2939]
ENSG00000106853	38.1681	129.498	1.7592	1.09659e-07	1.16173e-06	PTGR1	prostaglandin reductase 1 [Source:HGNC Symbol;Acc:HGNC:18429]
ENSG00000187105	20.9185	45.3893	1.10382	1.10713e-07	1.17198e-06	HEATR4	HEAT repeat containing 4 [Source:HGNC Symbol;Acc:HGNC:16761]
ENSG00000124215	17.3212	49.7178	1.50636	1.10754e-07	1.17198e-06	CDH26	cadherin 26 [Source:HGNC Symbol;Acc:HGNC:15902]
ENSG00000227066	0.242479	9.38718	4.92532	1.13999e-07	1.20311e-06	Z98257.1	-
ENSG00000168078	675.55	199.542	-1.7591	1.15372e-07	1.21715e-06	PBK	PDZ binding kinase [Source:HGNC Symbol;Acc:HGNC:18282]
ENSG00000207554	13.6022	31.5676	1.20974	1.15943e-07	1.22161e-06	MIR647	microRNA 647 [Source:HGNC Symbol;Acc:HGNC:32903]
ENSG00000198125	7.06634	0.479667	-3.87032	1.16453e-07	1.22622e-06	MB	myoglobin [Source:HGNC Symbol;Acc:HGNC:6915]
ENSG00000232872	5.93665	0.191525	-4.56903	1.17486e-07	1.23523e-06	CTAGE3P	CTAGE family member 3, pseudogene [Source:HGNC Symbol;Acc:HGNC:24348]
ENSG00000268903	23.0612	105.582	2.19039	1.17581e-07	1.23576e-06	AL627309.6	-
ENSG00000000460	565.715	234.543	-1.26966	1.19533e-07	1.25579e-06	C1orf112	chromosome 1 open reading frame 112 [Source:HGNC Symbol;Acc:HGNC:25565]
ENSG00000182687	15.8014	65.5761	2.05565	1.19727e-07	1.25688e-06	GALR2	galanin receptor 2 [Source:HGNC Symbol;Acc:HGNC:4133]
ENSG00000237649	3918.19	1224.82	-1.6776	1.20669e-07	1.2663e-06	KIFC1	kinesin family member C1 [Source:HGNC Symbol;Acc:HGNC:6389]
ENSG00000137804	4488.66	1635.72	-1.45632	1.21414e-07	1.27363e-06	NUSAP1	nucleolar and spindle associated protein 1 [Source:HGNC Symbol;Acc:HGNC:18538]
ENSG00000161800	3173.73	1276.8	-1.31358	1.22273e-07	1.28216e-06	RACGAP1	Rac GTPase activating protein 1 [Source:HGNC Symbol;Acc:HGNC:9804]
ENSG00000092758	18.1783	74.4769	2.02874	1.245e-07	1.30453e-06	COL9A3	collagen type IX alpha 3 chain [Source:HGNC Symbol;Acc:HGNC:2219]
ENSG00000143162	1134.83	2997.78	1.40134	1.25098e-07	1.30882e-06	CREG1	cellular repressor of E1A stimulated genes 1 [Source:HGNC Symbol;Acc:HGNC:2351]
ENSG00000175294	8.10609	42.097	2.3535	1.26492e-07	1.32191e-06	CATSPER1	cation channel sperm associated 1 [Source:HGNC Symbol;Acc:HGNC:17116]
ENSG00000158286	458.122	1045.72	1.19058	1.27749e-07	1.33354e-06	RNF207	ring finger protein 207 [Source:HGNC Symbol;Acc:HGNC:32947]
ENSG00000014138	1483.38	731.935	-1.01892	1.30819e-07	1.36405e-06	POLA2	DNA polymerase alpha 2, accessory subunit [Source:HGNC Symbol;Acc:HGNC:30073]
ENSG00000123416	16688.3	5908.05	-1.49807	1.31209e-07	1.3676e-06	TUBA1B	tubulin alpha 1b [Source:HGNC Symbol;Acc:HGNC:18809]
ENSG00000117399	3053.59	852.579	-1.84058	1.31794e-07	1.37319e-06	CDC20	cell division cycle 20 [Source:HGNC Symbol;Acc:HGNC:1723]
ENSG00000188404	12283	5892.16	-1.05981	1.34075e-07	1.39539e-06	SELL	selectin L [Source:HGNC Symbol;Acc:HGNC:10720]
ENSG00000242472	8.5861	42.5191	2.29467	1.34609e-07	1.3999e-06	IGHJ5	immunoglobulin heavy joining 5 [Source:HGNC Symbol;Acc:HGNC:5539]
ENSG00000165168	1525.3	7483.59	2.29457	1.36399e-07	1.41586e-06	CYBB	cytochrome b-245 beta chain [Source:HGNC Symbol;Acc:HGNC:2578]
ENSG00000135423	13.6346	31.6731	1.20276	1.36995e-07	1.42046e-06	GLS2	glutaminase 2 [Source:HGNC Symbol;Acc:HGNC:29570]
ENSG00000197768	8.04474	19.605	1.28615	1.37191e-07	1.42195e-06	STPG3	sperm-tail PG-rich repeat containing 3 [Source:HGNC Symbol;Acc:HGNC:37285]
ENSG00000065534	31.7546	12.0713	-1.38857	1.38368e-07	1.43308e-06	MYLK	myosin light chain kinase [Source:HGNC Symbol;Acc:HGNC:7590]
novel.159	0.88078	17.1532	4.31916	1.38818e-07	1.43668e-06	-	- && - && -
ENSG00000137491	43.0243	485.03	3.49378	1.39384e-07	1.44146e-06	SLCO2B1	solute carrier organic anion transporter family member 2B1 [Source:HGNC Symbol;Acc:HGNC:10962]
ENSG00000256234	5.44209	23.4489	2.07904	1.39657e-07	1.44268e-06	AC022509.2	-
ENSG00000158825	25.9629	170.74	2.71333	1.41746e-07	1.46154e-06	CDA	cytidine deaminase [Source:HGNC Symbol;Acc:HGNC:1712]
ENSG00000139970	9.61934	62.0451	2.67944	1.43707e-07	1.47683e-06	RTN1	reticulon 1 [Source:HGNC Symbol;Acc:HGNC:10467]
ENSG00000179862	118.276	569.036	2.26648	1.45795e-07	1.49551e-06	CITED4	Cbp/p300 interacting transactivator with Glu/Asp rich carboxy-terminal domain 4 [Source:HGNC Symbol;Acc:HGNC:18696]
ENSG00000185864	133.225	272.827	1.03293	1.47843e-07	1.51317e-06	NPIPB4	nuclear pore complex interacting protein family member B4 [Source:HGNC Symbol;Acc:HGNC:41985]
ENSG00000162482	10.8622	25.0943	1.20617	1.49149e-07	1.52429e-06	AKR7A3	aldo-keto reductase family 7 member A3 [Source:HGNC Symbol;Acc:HGNC:390]
ENSG00000128944	656.726	259.536	-1.33896	1.49243e-07	1.52469e-06	KNSTRN	kinetochore localized astrin/SPAG5 binding protein [Source:HGNC Symbol;Acc:HGNC:30767]
ENSG00000115896	195.437	407.055	1.05785	1.50142e-07	1.53331e-06	PLCL1	phospholipase C like 1 (inactive) [Source:HGNC Symbol;Acc:HGNC:9063]
ENSG00000175063	2532.83	732.397	-1.79001	1.5119e-07	1.54345e-06	UBE2C	ubiquitin conjugating enzyme E2 C [Source:HGNC Symbol;Acc:HGNC:15937]
ENSG00000006042	28.7072	0.902016	-5.00638	1.51568e-07	1.54674e-06	TMEM98	transmembrane protein 98 [Source:HGNC Symbol;Acc:HGNC:24529]
ENSG00000160161	9.15311	34.4645	1.89791	1.5178e-07	1.54833e-06	CILP2	cartilage intermediate layer protein 2 [Source:HGNC Symbol;Acc:HGNC:24213]
ENSG00000085840	1197.7	392.815	-1.60812	1.52173e-07	1.55177e-06	ORC1	origin recognition complex subunit 1 [Source:HGNC Symbol;Acc:HGNC:8487]
ENSG00000185950	458.326	1205.35	1.39516	1.54235e-07	1.57164e-06	IRS2	insulin receptor substrate 2 [Source:HGNC Symbol;Acc:HGNC:6126]
ENSG00000187997	2.55996	17.3861	2.72945	1.5534e-07	1.58232e-06	C17orf99	chromosome 17 open reading frame 99 [Source:HGNC Symbol;Acc:HGNC:34490]
ENSG00000260911	7.57772	33.8096	2.14972	1.56163e-07	1.59012e-06	AC135050.3	-
ENSG00000174469	4.34706	34.2716	2.9661	1.5719e-07	1.6e-06	CNTNAP2	contactin associated protein like 2 [Source:HGNC Symbol;Acc:HGNC:13830]
ENSG00000167900	3822.59	1226.39	-1.6401	1.57487e-07	1.60243e-06	TK1	thymidine kinase 1 [Source:HGNC Symbol;Acc:HGNC:11830]
ENSG00000139352	3.86894	0	-4.4345	1.58643e-07	1.61184e-06	ASCL1	achaete-scute family bHLH transcription factor 1 [Source:HGNC Symbol;Acc:HGNC:738]
ENSG00000180758	211.333	612.507	1.53509	1.61947e-07	1.6442e-06	GPR157	G protein-coupled receptor 157 [Source:HGNC Symbol;Acc:HGNC:23687]
ENSG00000169715	440.619	108.505	-2.02067	1.62242e-07	1.64659e-06	MT1E	metallothionein 1E [Source:HGNC Symbol;Acc:HGNC:7397]
ENSG00000157456	1829.61	567.343	-1.6892	1.63344e-07	1.65597e-06	CCNB2	cyclin B2 [Source:HGNC Symbol;Acc:HGNC:1580]
ENSG00000240038	144.427	394.279	1.44731	1.66377e-07	1.68303e-06	AMY2B	amylase, alpha 2B (pancreatic) [Source:HGNC Symbol;Acc:HGNC:478]
ENSG00000108861	264.928	573.447	1.11358	1.67141e-07	1.68953e-06	DUSP3	dual specificity phosphatase 3 [Source:HGNC Symbol;Acc:HGNC:3069]
ENSG00000235958	7.99751	20.0894	1.31738	1.68139e-07	1.699e-06	UBOX5-AS1	UBOX5 antisense RNA 1 [Source:HGNC Symbol;Acc:HGNC:44111]
ENSG00000139132	28.315	107.973	1.92597	1.68459e-07	1.70099e-06	FGD4	FYVE, RhoGEF and PH domain containing 4 [Source:HGNC Symbol;Acc:HGNC:19125]
ENSG00000189057	1252.41	478.113	-1.38907	1.68588e-07	1.70168e-06	FAM111B	family with sequence similarity 111 member B [Source:HGNC Symbol;Acc:HGNC:24200]
ENSG00000177301	279.203	87.9968	-1.66662	1.6992e-07	1.71388e-06	KCNA2	potassium voltage-gated channel subfamily A member 2 [Source:HGNC Symbol;Acc:HGNC:6220]
ENSG00000005381	6.10083	19.5313	1.69765	1.70267e-07	1.71676e-06	MPO	myeloperoxidase [Source:HGNC Symbol;Acc:HGNC:7218]
ENSG00000212237	5.77179	0.348923	-4.055	1.70609e-07	1.71958e-06	RNA5SP18	RNA, 5S ribosomal pseudogene 18 [Source:HGNC Symbol;Acc:HGNC:42586]
ENSG00000205208	1017.53	356.968	-1.51089	1.70994e-07	1.72261e-06	C4orf46	chromosome 4 open reading frame 46 [Source:HGNC Symbol;Acc:HGNC:27320]
ENSG00000105520	211.963	478.372	1.17366	1.7377e-07	1.74789e-06	PLPPR2	phospholipid phosphatase related 2 [Source:HGNC Symbol;Acc:HGNC:29566]
ENSG00000219507	38.5301	113.592	1.55942	1.73796e-07	1.74789e-06	FTH1P8	ferritin heavy chain 1 pseudogene 8 [Source:HGNC Symbol;Acc:HGNC:3995]
ENSG00000156970	1362.56	427.092	-1.67359	1.75995e-07	1.76618e-06	BUB1B	BUB1 mitotic checkpoint serine/threonine kinase B [Source:HGNC Symbol;Acc:HGNC:1149]
ENSG00000131462	1182.04	579.384	-1.02832	1.78721e-07	1.79094e-06	TUBG1	tubulin gamma 1 [Source:HGNC Symbol;Acc:HGNC:12417]
ENSG00000170456	60.9861	141.703	1.21323	1.79593e-07	1.79839e-06	DENND5B	DENN domain containing 5B [Source:HGNC Symbol;Acc:HGNC:28338]
ENSG00000128918	8.5458	40.3458	2.23579	1.80596e-07	1.80778e-06	ALDH1A2	aldehyde dehydrogenase 1 family member A2 [Source:HGNC Symbol;Acc:HGNC:15472]
ENSG00000219607	1.02854	7.71804	2.84602	1.8325e-07	1.83039e-06	PPP1R3G	protein phosphatase 1 regulatory subunit 3G [Source:HGNC Symbol;Acc:HGNC:14945]
ENSG00000122870	7.65004	1.00288	-2.96697	1.87168e-07	1.86685e-06	BICC1	BicC family RNA binding protein 1 [Source:HGNC Symbol;Acc:HGNC:19351]
ENSG00000090889	1390.7	449.72	-1.62857	1.8752e-07	1.86968e-06	KIF4A	kinesin family member 4A [Source:HGNC Symbol;Acc:HGNC:13339]
ENSG00000105419	4.92483	24.2779	2.29144	1.9095e-07	1.90154e-06	MEIS3	Meis homeobox 3 [Source:HGNC Symbol;Acc:HGNC:29537]
ENSG00000146410	551.44	184.393	-1.57992	1.91014e-07	1.90154e-06	MTFR2	mitochondrial fission regulator 2 [Source:HGNC Symbol;Acc:HGNC:21115]
ENSG00000120334	543.924	262.577	-1.04999	1.91084e-07	1.90154e-06	CENPL	centromere protein L [Source:HGNC Symbol;Acc:HGNC:17879]
ENSG00000196584	479.705	149.349	-1.68257	1.91126e-07	1.90154e-06	XRCC2	X-ray repair cross complementing 2 [Source:HGNC Symbol;Acc:HGNC:12829]
ENSG00000113369	410.936	979.678	1.25244	1.93873e-07	1.9275e-06	ARRDC3	arrestin domain containing 3 [Source:HGNC Symbol;Acc:HGNC:29263]
ENSG00000266088	318.23	117.441	-1.43823	1.96121e-07	1.94775e-06	AC004585.1	-
ENSG00000211956	26.4278	53.697	1.02436	1.98987e-07	1.97199e-06	IGHV4-34	immunoglobulin heavy variable 4-34 [Source:HGNC Symbol;Acc:HGNC:5650]
ENSG00000234409	24.3014	50.9655	1.09248	1.99734e-07	1.97868e-06	CCDC188	coiled-coil domain containing 188 [Source:HGNC Symbol;Acc:HGNC:51899]
ENSG00000149635	20.3619	100.913	2.30348	2.02496e-07	2.00462e-06	OCSTAMP	osteoclast stimulatory transmembrane protein [Source:HGNC Symbol;Acc:HGNC:16116]
ENSG00000128815	532.111	1269.4	1.25396	2.06149e-07	2.03898e-06	WDFY4	WDFY family member 4 [Source:HGNC Symbol;Acc:HGNC:29323]
ENSG00000126217	82.1987	205.277	1.317	2.101e-07	2.07325e-06	MCF2L	MCF.2 cell line derived transforming sequence like [Source:HGNC Symbol;Acc:HGNC:14576]
ENSG00000167850	18.5618	120.098	2.68806	2.12546e-07	2.09515e-06	CD300C	CD300c molecule [Source:HGNC Symbol;Acc:HGNC:19320]
ENSG00000139679	1693.27	837.662	-1.01564	2.14983e-07	2.11692e-06	LPAR6	lysophosphatidic acid receptor 6 [Source:HGNC Symbol;Acc:HGNC:15520]
ENSG00000075218	2520.35	763.873	-1.72219	2.15289e-07	2.11919e-06	GTSE1	G2 and S-phase expressed 1 [Source:HGNC Symbol;Acc:HGNC:13698]
ENSG00000150510	21.7853	78.9915	1.8505	2.16371e-07	2.12832e-06	FAM124A	family with sequence similarity 124 member A [Source:HGNC Symbol;Acc:HGNC:26413]
ENSG00000188549	47.3363	136.683	1.52419	2.17435e-07	2.13765e-06	CCDC9B	coiled-coil domain containing 9B [Source:HGNC Symbol;Acc:HGNC:33488]
ENSG00000123473	1119.61	418.872	-1.41814	2.17529e-07	2.13765e-06	STIL	STIL, centriolar assembly protein [Source:HGNC Symbol;Acc:HGNC:10879]
ENSG00000101439	284.84	1330.99	2.22385	2.17579e-07	2.13765e-06	CST3	cystatin C [Source:HGNC Symbol;Acc:HGNC:2475]
ENSG00000167874	7.5804	22.6121	1.58283	2.17858e-07	2.13916e-06	TMEM88	transmembrane protein 88 [Source:HGNC Symbol;Acc:HGNC:32371]
ENSG00000136842	70.0443	27.8723	-1.32704	2.18876e-07	2.14764e-06	TMOD1	tropomodulin 1 [Source:HGNC Symbol;Acc:HGNC:11871]
ENSG00000177570	37.3644	82.7717	1.13755	2.27069e-07	2.2249e-06	SAMD12	sterile alpha motif domain containing 12 [Source:HGNC Symbol;Acc:HGNC:31750]
ENSG00000283689	0.69988	7.04062	3.35582	2.28374e-07	2.23689e-06	AC018553.2	-
ENSG00000151468	18.2441	3.89776	-2.23303	2.29093e-07	2.24314e-06	CCDC3	coiled-coil domain containing 3 [Source:HGNC Symbol;Acc:HGNC:23813]
ENSG00000074964	46.9741	363.807	2.95167	2.3045e-07	2.25484e-06	ARHGEF10L	Rho guanine nucleotide exchange factor 10 like [Source:HGNC Symbol;Acc:HGNC:25540]
ENSG00000113161	1274.89	612.326	-1.05804	2.31584e-07	2.26514e-06	HMGCR	3-hydroxy-3-methylglutaryl-CoA reductase [Source:HGNC Symbol;Acc:HGNC:5006]
ENSG00000154839	1087.73	316.759	-1.7796	2.34043e-07	2.28677e-06	SKA1	spindle and kinetochore associated complex subunit 1 [Source:HGNC Symbol;Acc:HGNC:28109]
ENSG00000242498	31.9093	172.71	2.43274	2.35067e-07	2.29517e-06	ARPIN	actin related protein 2/3 complex inhibitor [Source:HGNC Symbol;Acc:HGNC:28782]
ENSG00000108384	791.674	368.629	-1.102	2.35485e-07	2.29763e-06	RAD51C	RAD51 paralog C [Source:HGNC Symbol;Acc:HGNC:9820]
ENSG00000064989	8.45019	25.4735	1.62738	2.35689e-07	2.29881e-06	CALCRL	calcitonin receptor like receptor [Source:HGNC Symbol;Acc:HGNC:16709]
ENSG00000142405	5.93475	45.3225	2.92988	2.3656e-07	2.3065e-06	NLRP12	NLR family pyrin domain containing 12 [Source:HGNC Symbol;Acc:HGNC:22938]
ENSG00000065328	934.079	284.388	-1.71546	2.41267e-07	2.3491e-06	MCM10	minichromosome maintenance 10 replication initiation factor [Source:HGNC Symbol;Acc:HGNC:18043]
ENSG00000234975	37.9435	112.097	1.56172	2.41419e-07	2.34975e-06	FTH1P2	ferritin heavy chain 1 pseudogene 2 [Source:HGNC Symbol;Acc:HGNC:3989]
ENSG00000178038	176.803	688.243	1.96	2.41547e-07	2.35018e-06	ALS2CL	ALS2 C-terminal like [Source:HGNC Symbol;Acc:HGNC:20605]
ENSG00000109685	8758.07	3968.71	-1.1419	2.44996e-07	2.3829e-06	NSD2	nuclear receptor binding SET domain protein 2 [Source:HGNC Symbol;Acc:HGNC:12766]
ENSG00000159055	493.207	217.947	-1.17775	2.45195e-07	2.38394e-06	MIS18A	MIS18 kinetochore protein A [Source:HGNC Symbol;Acc:HGNC:1286]
ENSG00000157827	103.875	242.626	1.22404	2.46155e-07	2.39166e-06	FMNL2	formin like 2 [Source:HGNC Symbol;Acc:HGNC:18267]
ENSG00000232445	15.7135	3.1229	-2.31561	2.46623e-07	2.39537e-06	AC006329.1	-
ENSG00000100276	7.83568	27.6912	1.80881	2.47072e-07	2.3989e-06	RASL10A	RAS like family 10 member A [Source:HGNC Symbol;Acc:HGNC:16954]
ENSG00000159374	5.29285	13.7124	1.36693	2.48742e-07	2.41427e-06	M1AP	meiosis 1 associated protein [Source:HGNC Symbol;Acc:HGNC:25183]
ENSG00000236603	56.5816	21.9965	-1.36036	2.52133e-07	2.44121e-06	RANP1	RAN, member RAS oncogene family pseudogene 1 [Source:HGNC Symbol;Acc:HGNC:21631]
ENSG00000166920	126.686	530.449	2.06491	2.52312e-07	2.4421e-06	C15orf48	chromosome 15 open reading frame 48 [Source:HGNC Symbol;Acc:HGNC:29898]
ENSG00000229056	293.797	609.495	1.05188	2.53298e-07	2.44908e-06	AC020571.1	-
ENSG00000113810	4413.45	1786.84	-1.30442	2.61213e-07	2.51947e-06	SMC4	structural maintenance of chromosomes 4 [Source:HGNC Symbol;Acc:HGNC:14013]
ENSG00000088881	88.3918	322.866	1.86941	2.65215e-07	2.55541e-06	EBF4	early B cell factor 4 [Source:HGNC Symbol;Acc:HGNC:29278]
ENSG00000144792	9.34517	24.0274	1.34982	2.7063e-07	2.60127e-06	ZNF660	zinc finger protein 660 [Source:HGNC Symbol;Acc:HGNC:26720]
ENSG00000166763	5.50953	21.3653	1.94454	2.70938e-07	2.60333e-06	STRCP1	stereocilin pseudogene 1 [Source:HGNC Symbol;Acc:HGNC:33915]
ENSG00000150048	1.2547	13.0234	3.32211	2.71907e-07	2.61173e-06	CLEC1A	C-type lectin domain family 1 member A [Source:HGNC Symbol;Acc:HGNC:24355]
ENSG00000278965	0.396179	5.21166	3.59314	2.72689e-07	2.61834e-06	AC122713.2	-
ENSG00000243710	29.5406	7.66298	-1.92005	2.73858e-07	2.62866e-06	CFAP57	cilia and flagella associated protein 57 [Source:HGNC Symbol;Acc:HGNC:26485]
ENSG00000142583	16.811	84.5806	2.32637	2.74382e-07	2.63278e-06	SLC2A5	solute carrier family 2 member 5 [Source:HGNC Symbol;Acc:HGNC:11010]
ENSG00000165795	176.453	440.712	1.31841	2.77492e-07	2.65895e-06	NDRG2	NDRG family member 2 [Source:HGNC Symbol;Acc:HGNC:14460]
ENSG00000128917	1.5949	11.88	2.85423	2.78172e-07	2.66454e-06	DLL4	delta like canonical Notch ligand 4 [Source:HGNC Symbol;Acc:HGNC:2910]
ENSG00000160539	2.25209	8.6671	1.92357	2.82545e-07	2.70271e-06	PLPP7	phospholipid phosphatase 7 (inactive) [Source:HGNC Symbol;Acc:HGNC:28174]
ENSG00000161888	849.999	268.182	-1.66424	2.82769e-07	2.70391e-06	SPC24	SPC24, NDC80 kinetochore complex component [Source:HGNC Symbol;Acc:HGNC:26913]
ENSG00000223478	178.143	86.0449	-1.05111	2.83437e-07	2.70938e-06	AL441992.1	-
ENSG00000070731	23.3971	66.1125	1.49052	2.83845e-07	2.71172e-06	ST6GALNAC2	ST6 N-acetylgalactosaminide alpha-2,6-sialyltransferase 2 [Source:HGNC Symbol;Acc:HGNC:10867]
ENSG00000053372	1144.27	569.9	-1.00509	2.83878e-07	2.71172e-06	MRTO4	MRT4 homolog, ribosome maturation factor [Source:HGNC Symbol;Acc:HGNC:18477]
ENSG00000273604	1053.83	487.158	-1.11302	2.86099e-07	2.73106e-06	EPOP	elongin BC and polycomb repressive complex 2 associated protein [Source:HGNC Symbol;Acc:HGNC:34493]
ENSG00000124766	163.329	425.322	1.38135	2.8642e-07	2.73318e-06	SOX4	SRY-box 4 [Source:HGNC Symbol;Acc:HGNC:11200]
ENSG00000187824	39.0373	99.9942	1.35199	2.87154e-07	2.7389e-06	TMEM220	transmembrane protein 220 [Source:HGNC Symbol;Acc:HGNC:33757]
ENSG00000137177	56.2441	244.521	2.11805	2.89127e-07	2.75429e-06	KIF13A	kinesin family member 13A [Source:HGNC Symbol;Acc:HGNC:14566]
ENSG00000220201	16.813	42.4311	1.33691	2.99252e-07	2.84684e-06	ZGLP1	zinc finger, GATA-like protein 1 [Source:HGNC Symbol;Acc:HGNC:37245]
ENSG00000211599	0.441016	4.94623	3.52709	2.99634e-07	2.8495e-06	IGKV5-2	immunoglobulin kappa variable 5-2 [Source:HGNC Symbol;Acc:HGNC:5835]
ENSG00000155755	325.446	149.237	-1.12339	3.08415e-07	2.92201e-06	TMEM237	transmembrane protein 237 [Source:HGNC Symbol;Acc:HGNC:14432]
ENSG00000105011	3979.75	1374.99	-1.5332	3.08998e-07	2.92653e-06	ASF1B	anti-silencing function 1B histone chaperone [Source:HGNC Symbol;Acc:HGNC:20996]
ENSG00000263916	5.55321	15.6934	1.51336	3.10149e-07	2.93643e-06	AC100778.2	-
ENSG00000170854	763.942	356.087	-1.10073	3.12414e-07	2.95557e-06	RIOX2	ribosomal oxygenase 2 [Source:HGNC Symbol;Acc:HGNC:19441]
ENSG00000149564	23.4657	47.8019	1.02477	3.12553e-07	2.95557e-06	ESAM	endothelial cell adhesion molecule [Source:HGNC Symbol;Acc:HGNC:17474]
ENSG00000234678	5.42917	18.0461	1.75603	3.12769e-07	2.9562e-06	ELF3-AS1	ELF3 antisense RNA 1 [Source:HGNC Symbol;Acc:HGNC:40211]
ENSG00000279884	8.73494	21.3979	1.27553	3.15285e-07	2.97896e-06	AC010894.5	-
ENSG00000075131	339.192	144.074	-1.2334	3.16825e-07	2.99045e-06	TIPIN	TIMELESS interacting protein [Source:HGNC Symbol;Acc:HGNC:30750]
ENSG00000231528	3.09538	23.1644	2.88422	3.22056e-07	3.03366e-06	FAM225A	family with sequence similarity 225 member A (non-protein coding) [Source:HGNC Symbol;Acc:HGNC:27855]
ENSG00000129514	0.300449	5.99406	4.27109	3.22507e-07	3.03687e-06	FOXA1	forkhead box A1 [Source:HGNC Symbol;Acc:HGNC:5021]
ENSG00000150281	6.12637	15.9401	1.35012	3.22861e-07	3.03821e-06	CTF1	cardiotrophin 1 [Source:HGNC Symbol;Acc:HGNC:2499]
ENSG00000151726	1071.67	2383.72	1.1534	3.23827e-07	3.04518e-06	ACSL1	acyl-CoA synthetase long chain family member 1 [Source:HGNC Symbol;Acc:HGNC:3569]
ENSG00000177989	404.703	812.954	1.00646	3.2684e-07	3.07247e-06	ODF3B	outer dense fiber of sperm tails 3B [Source:HGNC Symbol;Acc:HGNC:34388]
ENSG00000231652	8.39085	1.23238	-2.77651	3.33069e-07	3.1268e-06	AL590428.1	-
ENSG00000124602	86.6101	197.846	1.18937	3.36067e-07	3.15281e-06	UNC5CL	unc-5 family C-terminal like [Source:HGNC Symbol;Acc:HGNC:21203]
ENSG00000112312	737.428	333.285	-1.14547	3.38395e-07	3.17251e-06	GMNN	geminin, DNA replication inhibitor [Source:HGNC Symbol;Acc:HGNC:17493]
ENSG00000068489	2142.83	602.226	-1.83105	3.4389e-07	3.21751e-06	PRR11	proline rich 11 [Source:HGNC Symbol;Acc:HGNC:25619]
ENSG00000259146	2.34255	9.5036	2.01076	3.46029e-07	3.23426e-06	AC005476.2	-
ENSG00000131095	0.867805	12.459	3.79298	3.47135e-07	3.24351e-06	GFAP	glial fibrillary acidic protein [Source:HGNC Symbol;Acc:HGNC:4235]
ENSG00000155254	95.2103	202.282	1.09255	3.47565e-07	3.24643e-06	MARVELD1	MARVEL domain containing 1 [Source:HGNC Symbol;Acc:HGNC:28674]
ENSG00000260467	0.667401	7.51457	3.48292	3.54846e-07	3.30999e-06	AC018552.2	-
ENSG00000165028	24.7521	50.6103	1.02634	3.57263e-07	3.33037e-06	NIPSNAP3B	nipsnap homolog 3B [Source:HGNC Symbol;Acc:HGNC:23641]
ENSG00000278962	55.4166	141.76	1.35399	3.5727e-07	3.33037e-06	AC092645.1	-
ENSG00000186193	1242.11	385.935	-1.68635	3.57635e-07	3.33231e-06	SAPCD2	suppressor APC domain containing 2 [Source:HGNC Symbol;Acc:HGNC:28055]
ENSG00000134333	15778.7	7578.28	-1.058	3.57718e-07	3.33231e-06	LDHA	lactate dehydrogenase A [Source:HGNC Symbol;Acc:HGNC:6535]
ENSG00000082438	38.5541	118.804	1.62049	3.58096e-07	3.3347e-06	COBLL1	cordon-bleu WH2 repeat protein like 1 [Source:HGNC Symbol;Acc:HGNC:23571]
ENSG00000183696	1363.22	2837.92	1.05798	3.61552e-07	3.36238e-06	UPP1	uridine phosphorylase 1 [Source:HGNC Symbol;Acc:HGNC:12576]
ENSG00000260082	2.50116	9.4562	1.93463	3.63752e-07	3.38171e-06	AC106886.1	-
ENSG00000105223	3560.18	9311.86	1.38709	3.65264e-07	3.3935e-06	PLD3	phospholipase D family member 3 [Source:HGNC Symbol;Acc:HGNC:17158]
ENSG00000163995	13.3021	32.5659	1.29514	3.71193e-07	3.44513e-06	ABLIM2	actin binding LIM protein family member 2 [Source:HGNC Symbol;Acc:HGNC:19195]
ENSG00000165025	570.526	1309.73	1.19849	3.73079e-07	3.46032e-06	SYK	spleen associated tyrosine kinase [Source:HGNC Symbol;Acc:HGNC:11491]
ENSG00000208028	5.57039	20.1012	1.85275	3.88172e-07	3.59192e-06	MIR616	microRNA 616 [Source:HGNC Symbol;Acc:HGNC:32872]
ENSG00000168671	11.3389	1.5629	-2.84381	3.96963e-07	3.66594e-06	UGT3A2	UDP glycosyltransferase family 3 member A2 [Source:HGNC Symbol;Acc:HGNC:27266]
ENSG00000248019	62.4409	140.605	1.16576	3.97929e-07	3.67364e-06	FAM13A-AS1	FAM13A antisense RNA 1 [Source:HGNC Symbol;Acc:HGNC:19370]
ENSG00000260051	37.7119	91.4154	1.27325	3.99362e-07	3.68388e-06	AL031600.1	-
ENSG00000119326	504.127	215.91	-1.22271	3.99436e-07	3.68388e-06	CTNNAL1	catenin alpha like 1 [Source:HGNC Symbol;Acc:HGNC:2512]
ENSG00000120262	0.905573	16.0505	4.07239	3.99965e-07	3.68753e-06	CCDC170	coiled-coil domain containing 170 [Source:HGNC Symbol;Acc:HGNC:21177]
ENSG00000279565	0.235191	5.42859	4.12954	4.01195e-07	3.69765e-06	AL121835.2	-
ENSG00000007866	20.6226	61.3257	1.56788	4.04415e-07	3.72362e-06	TEAD3	TEA domain transcription factor 3 [Source:HGNC Symbol;Acc:HGNC:11716]
ENSG00000158482	2.09263	10.8804	2.36808	4.07056e-07	3.74421e-06	SNX29P1	sorting nexin 29 pseudogene 1 [Source:HGNC Symbol;Acc:HGNC:31913]
ENSG00000270977	67.6561	22.1819	-1.60456	4.14438e-07	3.80205e-06	AC015849.5	-
ENSG00000253535	3.07402	11.3753	1.88078	4.19317e-07	3.843e-06	AC120193.1	-
ENSG00000108846	116.748	581.84	2.3164	4.19899e-07	3.84706e-06	ABCC3	ATP binding cassette subfamily C member 3 [Source:HGNC Symbol;Acc:HGNC:54]
ENSG00000100526	678.786	239.424	-1.50311	4.25386e-07	3.89477e-06	CDKN3	cyclin dependent kinase inhibitor 3 [Source:HGNC Symbol;Acc:HGNC:1791]
ENSG00000231160	21.8001	62.6943	1.51441	4.32113e-07	3.95245e-06	KLF3-AS1	KLF3 antisense RNA 1 [Source:HGNC Symbol;Acc:HGNC:25796]
ENSG00000196230	38114.8	15016.1	-1.34384	4.33522e-07	3.96404e-06	TUBB	tubulin beta class I [Source:HGNC Symbol;Acc:HGNC:20778]
ENSG00000136982	580.729	196.969	-1.5595	4.3457e-07	3.97231e-06	DSCC1	DNA replication and sister chromatid cohesion 1 [Source:HGNC Symbol;Acc:HGNC:24453]
ENSG00000196781	100.39	220.537	1.13145	4.36893e-07	3.99223e-06	TLE1	transducin like enhancer of split 1 [Source:HGNC Symbol;Acc:HGNC:11837]
ENSG00000233673	26.7585	64.0639	1.26531	4.37354e-07	3.99382e-06	ANAPC1P1	anaphase promoting complex subunit 1 pseudogene 1 [Source:HGNC Symbol;Acc:HGNC:44150]
ENSG00000165140	238.081	1641.61	2.78518	4.50235e-07	4.09932e-06	FBP1	fructose-bisphosphatase 1 [Source:HGNC Symbol;Acc:HGNC:3606]
ENSG00000104205	236.636	474.814	1.00302	4.51966e-07	4.11239e-06	SGK3	serum/glucocorticoid regulated kinase family member 3 [Source:HGNC Symbol;Acc:HGNC:10812]
ENSG00000196932	0.0994636	5.69097	4.68727	4.52276e-07	4.11252e-06	TMEM26	transmembrane protein 26 [Source:HGNC Symbol;Acc:HGNC:28550]
ENSG00000088325	4662.83	1546.1	-1.59253	4.56484e-07	4.14942e-06	TPX2	TPX2, microtubule nucleation factor [Source:HGNC Symbol;Acc:HGNC:1249]
ENSG00000166762	55.7751	126.907	1.19054	4.59851e-07	4.17593e-06	CATSPER2	cation channel sperm associated 2 [Source:HGNC Symbol;Acc:HGNC:18810]
ENSG00000166147	65.0926	29.8316	-1.12955	4.65928e-07	4.22835e-06	FBN1	fibrillin 1 [Source:HGNC Symbol;Acc:HGNC:3603]
ENSG00000123358	203.209	407.559	1.00388	4.71519e-07	4.2749e-06	NR4A1	nuclear receptor subfamily 4 group A member 1 [Source:HGNC Symbol;Acc:HGNC:7980]
ENSG00000113790	104.074	43.7336	-1.24636	4.717e-07	4.27514e-06	EHHADH	enoyl-CoA hydratase and 3-hydroxyacyl CoA dehydrogenase [Source:HGNC Symbol;Acc:HGNC:3247]
ENSG00000158270	2.80715	23.6597	3.07617	4.73272e-07	4.2852e-06	COLEC12	collectin subfamily member 12 [Source:HGNC Symbol;Acc:HGNC:16016]
ENSG00000177508	20.967	222.56	3.41174	4.74926e-07	4.29738e-06	IRX3	iroquois homeobox 3 [Source:HGNC Symbol;Acc:HGNC:14360]
ENSG00000161031	21.2764	59.2397	1.46235	4.82036e-07	4.35746e-06	PGLYRP2	peptidoglycan recognition protein 2 [Source:HGNC Symbol;Acc:HGNC:30013]
ENSG00000105383	39.3337	165.888	2.07644	4.83095e-07	4.36561e-06	CD33	CD33 molecule [Source:HGNC Symbol;Acc:HGNC:1659]
ENSG00000273472	5.34217	30.7522	2.50507	4.85834e-07	4.38608e-06	AC096733.2	-
ENSG00000170909	128.52	573.252	2.15643	4.87755e-07	4.40056e-06	OSCAR	osteoclast associated, immunoglobulin-like receptor [Source:HGNC Symbol;Acc:HGNC:29960]
ENSG00000280122	6.75068	23.4373	1.77046	4.97255e-07	4.479e-06	AC016168.3	-
ENSG00000261889	3.60636	11.501	1.68197	4.99321e-07	4.49324e-06	AC108134.2	-
ENSG00000184292	2.16423	54.1731	4.62042	5.08892e-07	4.57345e-06	TACSTD2	tumor associated calcium signal transducer 2 [Source:HGNC Symbol;Acc:HGNC:11530]
ENSG00000186871	428.312	131.614	-1.70189	5.12076e-07	4.60057e-06	ERCC6L	ERCC excision repair 6 like, spindle assembly checkpoint helicase [Source:HGNC Symbol;Acc:HGNC:20794]
ENSG00000234465	81.8158	37.2112	-1.13956	5.13573e-07	4.61253e-06	PINLYP	phospholipase A2 inhibitor and LY6/PLAUR domain containing [Source:HGNC Symbol;Acc:HGNC:44206]
ENSG00000171241	1644.77	526.057	-1.64448	5.1548e-07	4.62816e-06	SHCBP1	SHC binding and spindle associated 1 [Source:HGNC Symbol;Acc:HGNC:29547]
ENSG00000186496	29.6415	69.986	1.22406	5.18161e-07	4.65073e-06	ZNF396	zinc finger protein 396 [Source:HGNC Symbol;Acc:HGNC:18824]
ENSG00000188229	8575.89	3769.65	-1.18584	5.20725e-07	4.67072e-06	TUBB4B	tubulin beta 4B class IVb [Source:HGNC Symbol;Acc:HGNC:20771]
ENSG00000104381	214.845	104.926	-1.03141	5.23569e-07	4.69169e-06	GDAP1	ganglioside induced differentiation associated protein 1 [Source:HGNC Symbol;Acc:HGNC:15968]
ENSG00000117425	28.5775	71.926	1.32775	5.2492e-07	4.70228e-06	PTCH2	patched 2 [Source:HGNC Symbol;Acc:HGNC:9586]
ENSG00000156219	34.1693	1.40032	-4.58311	5.29506e-07	4.73573e-06	ART3	ADP-ribosyltransferase 3 [Source:HGNC Symbol;Acc:HGNC:725]
ENSG00000172243	66.1262	492.004	2.89407	5.32904e-07	4.76153e-06	CLEC7A	C-type lectin domain containing 7A [Source:HGNC Symbol;Acc:HGNC:14558]
ENSG00000152894	240.782	99.3926	-1.27538	5.39729e-07	4.81941e-06	PTPRK	protein tyrosine phosphatase, receptor type K [Source:HGNC Symbol;Acc:HGNC:9674]
ENSG00000250850	1.19127	10.568	3.09832	5.42408e-07	4.84177e-06	AL161781.2	-
ENSG00000255363	0.432972	4.82575	3.50069	5.46191e-07	4.87241e-06	AP001189.5	-
ENSG00000099625	10.8683	43.3367	2.00341	5.5726e-07	4.96358e-06	CBARP	CACN beta subunit associated regulatory protein [Source:HGNC Symbol;Acc:HGNC:28617]
ENSG00000259153	46.9166	19.1881	-1.2799	5.57483e-07	4.96358e-06	AC004816.1	-
ENSG00000171848	4253.14	1386.38	-1.61714	5.61571e-07	4.99358e-06	RRM2	ribonucleotide reductase regulatory subunit M2 [Source:HGNC Symbol;Acc:HGNC:10452]
ENSG00000134690	2234.19	734.635	-1.60457	5.64261e-07	5.01268e-06	CDCA8	cell division cycle associated 8 [Source:HGNC Symbol;Acc:HGNC:14629]
ENSG00000153162	9.89079	37.3243	1.90679	5.73622e-07	5.08303e-06	BMP6	bone morphogenetic protein 6 [Source:HGNC Symbol;Acc:HGNC:1073]
ENSG00000069696	9.49498	30.2241	1.66777	5.84181e-07	5.16817e-06	DRD4	dopamine receptor D4 [Source:HGNC Symbol;Acc:HGNC:3025]
ENSG00000104368	160.773	346.153	1.10513	5.85613e-07	5.17765e-06	PLAT	plasminogen activator, tissue type [Source:HGNC Symbol;Acc:HGNC:9051]
ENSG00000111181	79.4581	341.395	2.10155	5.85672e-07	5.17765e-06	SLC6A12	solute carrier family 6 member 12 [Source:HGNC Symbol;Acc:HGNC:11045]
ENSG00000171729	28.9597	157.62	2.44131	5.85812e-07	5.17765e-06	TMEM51	transmembrane protein 51 [Source:HGNC Symbol;Acc:HGNC:25488]
ENSG00000139112	539.525	1129.26	1.06513	5.94505e-07	5.24781e-06	GABARAPL1	GABA type A receptor associated protein like 1 [Source:HGNC Symbol;Acc:HGNC:4068]
ENSG00000232187	71.5358	200.894	1.48948	5.96249e-07	5.25986e-06	FTH1P7	ferritin heavy chain 1 pseudogene 7 [Source:HGNC Symbol;Acc:HGNC:3994]
ENSG00000167210	1.52445	12.7475	3.02718	6.01248e-07	5.29967e-06	LOXHD1	lipoxygenase homology domains 1 [Source:HGNC Symbol;Acc:HGNC:26521]
ENSG00000236591	25.0932	9.7404	-1.3568	6.01333e-07	5.29967e-06	AL357992.1	-
ENSG00000242960	16.5047	54.6826	1.72854	6.03273e-07	5.31339e-06	FTH1P23	ferritin heavy chain 1 pseudogene 23 [Source:HGNC Symbol;Acc:HGNC:37641]
ENSG00000167705	123.416	262.637	1.08822	6.07489e-07	5.34544e-06	RILP	Rab interacting lysosomal protein [Source:HGNC Symbol;Acc:HGNC:30266]
ENSG00000169031	13.5095	47.0048	1.79034	6.17873e-07	5.42654e-06	COL4A3	collagen type IV alpha 3 chain [Source:HGNC Symbol;Acc:HGNC:2204]
ENSG00000186510	0.641395	6.92454	3.36606	6.17877e-07	5.42654e-06	CLCNKA	chloride voltage-gated channel Ka [Source:HGNC Symbol;Acc:HGNC:2026]
ENSG00000224307	2.12373	29.6161	3.77592	6.26618e-07	5.49462e-06	AL161785.1	-
ENSG00000161682	14.6985	34.9216	1.23451	6.28103e-07	5.5059e-06	FAM171A2	family with sequence similarity 171 member A2 [Source:HGNC Symbol;Acc:HGNC:30480]
ENSG00000170209	12.1815	43.9002	1.83417	6.32614e-07	5.54196e-06	ANKK1	ankyrin repeat and kinase domain containing 1 [Source:HGNC Symbol;Acc:HGNC:21027]
ENSG00000008118	5.48244	27.4661	2.3273	6.32937e-07	5.54303e-06	CAMK1G	calcium/calmodulin dependent protein kinase IG [Source:HGNC Symbol;Acc:HGNC:14585]
ENSG00000116701	967.901	2426.27	1.32562	6.38393e-07	5.58905e-06	NCF2	neutrophil cytosolic factor 2 [Source:HGNC Symbol;Acc:HGNC:7661]
ENSG00000166523	24.1748	145.505	2.58517	6.53398e-07	5.70246e-06	CLEC4E	C-type lectin domain family 4 member E [Source:HGNC Symbol;Acc:HGNC:14555]
ENSG00000216775	159.188	53.9512	-1.55875	6.57934e-07	5.73844e-06	AL109918.1	-
ENSG00000271347	7.56738	20.9406	1.45401	6.59884e-07	5.7506e-06	AC124312.5	-
ENSG00000035499	941.886	307.203	-1.61613	6.60399e-07	5.75236e-06	DEPDC1B	DEP domain containing 1B [Source:HGNC Symbol;Acc:HGNC:24902]
ENSG00000167670	2213.35	889.556	-1.31495	6.60564e-07	5.75236e-06	CHAF1A	chromatin assembly factor 1 subunit A [Source:HGNC Symbol;Acc:HGNC:1910]
ENSG00000146955	79.3213	30.2832	-1.3879	6.66473e-07	5.80199e-06	RAB19	RAB19, member RAS oncogene family [Source:HGNC Symbol;Acc:HGNC:19982]
ENSG00000168646	98.7524	215.427	1.12602	6.73415e-07	5.856e-06	AXIN2	axin 2 [Source:HGNC Symbol;Acc:HGNC:904]
ENSG00000008256	177.551	454.209	1.35332	6.73521e-07	5.856e-06	CYTH3	cytohesin 3 [Source:HGNC Symbol;Acc:HGNC:9504]
ENSG00000075399	389.315	819.104	1.07244	6.7592e-07	5.87375e-06	VPS9D1	VPS9 domain containing 1 [Source:HGNC Symbol;Acc:HGNC:13526]
ENSG00000151623	140.522	302.595	1.10416	6.75984e-07	5.87375e-06	NR3C2	nuclear receptor subfamily 3 group C member 2 [Source:HGNC Symbol;Acc:HGNC:7979]
ENSG00000169085	24.0563	61.129	1.34577	6.76453e-07	5.87599e-06	C8orf46	chromosome 8 open reading frame 46 [Source:HGNC Symbol;Acc:HGNC:28498]
ENSG00000075391	47.664	201.189	2.07499	6.80072e-07	5.90005e-06	RASAL2	RAS protein activator like 2 [Source:HGNC Symbol;Acc:HGNC:9874]
ENSG00000270133	10.7114	3.14429	-1.71995	6.86876e-07	5.95722e-06	AC025766.1	-
ENSG00000002745	6.80837	20.8685	1.59128	6.8984e-07	5.98105e-06	WNT16	Wnt family member 16 [Source:HGNC Symbol;Acc:HGNC:16267]
ENSG00000171502	0.719915	8.01554	3.42335	6.95629e-07	6.02373e-06	COL24A1	collagen type XXIV alpha 1 chain [Source:HGNC Symbol;Acc:HGNC:20821]
ENSG00000263272	84.7975	179.526	1.07996	7.07284e-07	6.11132e-06	AC004148.2	-
ENSG00000198342	13.8284	29.4237	1.08339	7.13619e-07	6.16223e-06	ZNF442	zinc finger protein 442 [Source:HGNC Symbol;Acc:HGNC:20877]
ENSG00000012048	2118.92	750.341	-1.49754	7.20021e-07	6.20923e-06	BRCA1	BRCA1, DNA repair associated [Source:HGNC Symbol;Acc:HGNC:1100]
ENSG00000227403	128.672	62.7555	-1.03163	7.20179e-07	6.20923e-06	LINC01806	long intergenic non-protein coding RNA 1806 [Source:HGNC Symbol;Acc:HGNC:52599]
ENSG00000117228	5116.12	2478.38	-1.04554	7.29785e-07	6.2862e-06	GBP1	guanylate binding protein 1 [Source:HGNC Symbol;Acc:HGNC:4182]
ENSG00000267128	44.2745	89.408	1.00652	7.33931e-07	6.31604e-06	RNF157-AS1	RNF157 antisense RNA 1 [Source:HGNC Symbol;Acc:HGNC:44127]
ENSG00000162073	1092.69	512.049	-1.09339	7.35265e-07	6.3236e-06	PAQR4	progestin and adipoQ receptor family member 4 [Source:HGNC Symbol;Acc:HGNC:26386]
ENSG00000136826	29.2379	120.549	2.04477	7.5559e-07	6.49426e-06	KLF4	Kruppel like factor 4 [Source:HGNC Symbol;Acc:HGNC:6348]
ENSG00000188906	158.373	485.92	1.61615	7.5805e-07	6.5115e-06	LRRK2	leucine rich repeat kinase 2 [Source:HGNC Symbol;Acc:HGNC:18618]
ENSG00000140968	701.7	1503.03	1.09883	7.61886e-07	6.54041e-06	IRF8	interferon regulatory factor 8 [Source:HGNC Symbol;Acc:HGNC:5358]
ENSG00000170312	2735.47	962.268	-1.50719	7.66913e-07	6.57543e-06	CDK1	cyclin dependent kinase 1 [Source:HGNC Symbol;Acc:HGNC:1722]
ENSG00000101868	1208.29	528.333	-1.19315	7.70106e-07	6.59873e-06	POLA1	DNA polymerase alpha 1, catalytic subunit [Source:HGNC Symbol;Acc:HGNC:9173]
ENSG00000271254	45.2979	147.436	1.70228	7.76761e-07	6.65371e-06	AC240274.1	-
ENSG00000284753	63.3681	27.6452	-1.1942	7.87681e-07	6.73894e-06	EEF1AKMT4	EEF1A lysine methyltransferase 4 [Source:NCBI gene;Acc:110599564]
ENSG00000181097	27.9657	57.8964	1.05003	7.97867e-07	6.82188e-06	AC105219.1	-
ENSG00000168995	24.8713	124.721	2.32138	7.98379e-07	6.82416e-06	SIGLEC7	sialic acid binding Ig like lectin 7 [Source:HGNC Symbol;Acc:HGNC:10876]
ENSG00000130287	5.28551	0.334912	-3.95156	8.06659e-07	6.88435e-06	NCAN	neurocan [Source:HGNC Symbol;Acc:HGNC:2465]
ENSG00000116962	6.29876	18.1021	1.53006	8.11433e-07	6.91447e-06	NID1	nidogen 1 [Source:HGNC Symbol;Acc:HGNC:7821]
novel.136	143.219	46.4067	-1.62342	8.1279e-07	6.92391e-06	-	- && sp|Q6UX73|CP089_HUMAN UPF0764 protein C16orf89 OS=Homo sapiens OX=9606 GN=C16orf89 PE=1 SV=2 && -
ENSG00000183615	19.2525	40.9537	1.0796	8.13974e-07	6.93187e-06	FAM167B	family with sequence similarity 167 member B [Source:HGNC Symbol;Acc:HGNC:28133]
ENSG00000198711	19.8115	41.5632	1.06816	8.21343e-07	6.99035e-06	SSBP3-AS1	SSBP3 antisense RNA 1 [Source:HGNC Symbol;Acc:HGNC:32328]
ENSG00000072501	6173.06	3016.31	-1.03316	8.30005e-07	7.05758e-06	SMC1A	structural maintenance of chromosomes 1A [Source:HGNC Symbol;Acc:HGNC:11111]
ENSG00000100479	376.51	148.753	-1.3388	8.33346e-07	7.08096e-06	POLE2	DNA polymerase epsilon 2, accessory subunit [Source:HGNC Symbol;Acc:HGNC:9178]
ENSG00000278023	100.445	36.2503	-1.46987	8.46061e-07	7.18311e-06	RDM1	RAD52 motif containing 1 [Source:HGNC Symbol;Acc:HGNC:19950]
ENSG00000121753	18.7863	60.8049	1.69406	8.50762e-07	7.21862e-06	ADGRB2	adhesion G protein-coupled receptor B2 [Source:HGNC Symbol;Acc:HGNC:944]
ENSG00000158477	1.43088	9.3576	2.65387	8.52272e-07	7.22701e-06	CD1A	CD1a molecule [Source:HGNC Symbol;Acc:HGNC:1634]
ENSG00000151320	13.2427	27.4152	1.05046	8.53368e-07	7.23411e-06	AKAP6	A-kinase anchoring protein 6 [Source:HGNC Symbol;Acc:HGNC:376]
ENSG00000260428	44.7124	99.9739	1.16116	8.67386e-07	7.33281e-06	SCX	scleraxis bHLH transcription factor [Source:HGNC Symbol;Acc:HGNC:32322]
ENSG00000135929	807.597	5645.34	2.80528	8.73478e-07	7.37757e-06	CYP27A1	cytochrome P450 family 27 subfamily A member 1 [Source:HGNC Symbol;Acc:HGNC:2605]
ENSG00000137819	1.8727	15.5393	3.05127	8.84342e-07	7.46026e-06	PAQR5	progestin and adipoQ receptor family member 5 [Source:HGNC Symbol;Acc:HGNC:29645]
ENSG00000156802	3761.37	1690.98	-1.15329	8.95881e-07	7.55073e-06	ATAD2	ATPase family, AAA domain containing 2 [Source:HGNC Symbol;Acc:HGNC:30123]
ENSG00000101425	12.2087	138.175	3.49683	9.09037e-07	7.64769e-06	BPI	bactericidal/permeability-increasing protein [Source:HGNC Symbol;Acc:HGNC:1095]
ENSG00000164087	816.718	308.04	-1.40638	9.27492e-07	7.79351e-06	POC1A	POC1 centriolar protein A [Source:HGNC Symbol;Acc:HGNC:24488]
ENSG00000196132	1.66885	15.7731	3.23055	9.28263e-07	7.79529e-06	MYT1	myelin transcription factor 1 [Source:HGNC Symbol;Acc:HGNC:7622]
ENSG00000181074	11.1153	39.5387	1.82365	9.34523e-07	7.84311e-06	OR52N4	olfactory receptor family 52 subfamily N member 4 (gene/pseudogene) [Source:HGNC Symbol;Acc:HGNC:15230]
ENSG00000112599	13.9681	33.1042	1.23785	9.39137e-07	7.8747e-06	GUCA1B	guanylate cyclase activator 1B [Source:HGNC Symbol;Acc:HGNC:4679]
ENSG00000255974	1.55203	9.69179	2.56878	9.41683e-07	7.89366e-06	CYP2A6	cytochrome P450 family 2 subfamily A member 6 [Source:HGNC Symbol;Acc:HGNC:2610]
novel.139	137.163	59.982	-1.19455	9.42935e-07	7.90177e-06	-	- && - && -
ENSG00000235532	41.6984	124.913	1.57793	9.53544e-07	7.98345e-06	LINC00402	long intergenic non-protein coding RNA 402 [Source:HGNC Symbol;Acc:HGNC:42732]
ENSG00000102595	11.7493	47.9903	2.02529	9.61381e-07	8.03938e-06	UGGT2	UDP-glucose glycoprotein glucosyltransferase 2 [Source:HGNC Symbol;Acc:HGNC:15664]
ENSG00000268942	49.4494	18.5806	-1.40672	9.61905e-07	8.04134e-06	CKS1BP3	CDC28 protein kinase regulatory subunit 1B pseudogene 3 [Source:HGNC Symbol;Acc:HGNC:24233]
ENSG00000267342	18.0052	36.9756	1.03657	9.62606e-07	8.04478e-06	AC087289.2	-
ENSG00000111602	2794.34	1205.3	-1.21301	9.74823e-07	8.13709e-06	TIMELESS	timeless circadian regulator [Source:HGNC Symbol;Acc:HGNC:11813]
ENSG00000035862	454.985	1704.42	1.90508	9.75503e-07	8.14033e-06	TIMP2	TIMP metallopeptidase inhibitor 2 [Source:HGNC Symbol;Acc:HGNC:11821]
ENSG00000176842	7.89586	42.1446	2.43147	9.82039e-07	8.1924e-06	IRX5	iroquois homeobox 5 [Source:HGNC Symbol;Acc:HGNC:14361]
ENSG00000176723	3.67502	11.1882	1.61934	9.99982e-07	8.32709e-06	ZNF843	zinc finger protein 843 [Source:HGNC Symbol;Acc:HGNC:28710]
ENSG00000049541	1223.44	549.241	-1.15515	1.00521e-06	8.36809e-06	RFC2	replication factor C subunit 2 [Source:HGNC Symbol;Acc:HGNC:9970]
ENSG00000156475	318.886	112.395	-1.50405	1.01489e-06	8.43356e-06	PPP2R2B	protein phosphatase 2 regulatory subunit Bbeta [Source:HGNC Symbol;Acc:HGNC:9305]
ENSG00000127423	127.07	44.146	-1.5232	1.01618e-06	8.4417e-06	AUNIP	aurora kinase A and ninein interacting protein [Source:HGNC Symbol;Acc:HGNC:28363]
ENSG00000140525	3697.74	1415.66	-1.38507	1.02144e-06	8.47784e-06	FANCI	Fanconi anemia complementation group I [Source:HGNC Symbol;Acc:HGNC:25568]
ENSG00000157514	1150.83	2812.54	1.28895	1.03088e-06	8.54851e-06	TSC22D3	TSC22 domain family member 3 [Source:HGNC Symbol;Acc:HGNC:3051]
novel.61	0.535624	5.70154	3.47006	1.04104e-06	8.62763e-06	-	- && - && -
ENSG00000134548	29.4403	7.19728	-2.02825	1.04402e-06	8.6474e-06	SPX	spexin hormone [Source:HGNC Symbol;Acc:HGNC:28139]
ENSG00000174788	21.1208	57.3346	1.42753	1.04405e-06	8.6474e-06	PCP2	Purkinje cell protein 2 [Source:HGNC Symbol;Acc:HGNC:30209]
ENSG00000139540	6.29975	14.3915	1.21076	1.05141e-06	8.70315e-06	SLC39A5	solute carrier family 39 member 5 [Source:HGNC Symbol;Acc:HGNC:20502]
ENSG00000275549	7.26965	22.0467	1.60028	1.05933e-06	8.76091e-06	STPG3-AS1	STPG3 antisense RNA 1 [Source:HGNC Symbol;Acc:HGNC:51176]
ENSG00000233461	30.913	12.9366	-1.24972	1.06097e-06	8.77188e-06	AL445524.1	-
ENSG00000197776	63.057	131.921	1.05939	1.07815e-06	8.89801e-06	KLHDC1	kelch domain containing 1 [Source:HGNC Symbol;Acc:HGNC:19836]
novel.256	25.0784	5.69274	-2.14576	1.08367e-06	8.93826e-06	-	- && sp|O14595|CTDS2_HUMAN Carboxy-terminal domain RNA polymerase II polypeptide A small phosphatase 2 OS=Homo sapiens OX=9606 GN=CTDSP2 PE=1 SV=2 && -
ENSG00000235831	241.814	523.37	1.11328	1.08714e-06	8.96156e-06	BHLHE40-AS1	BHLHE40 antisense RNA 1 [Source:HGNC Symbol;Acc:HGNC:44471]
ENSG00000137809	2.87571	11.4052	1.96504	1.08829e-06	8.96835e-06	ITGA11	integrin subunit alpha 11 [Source:HGNC Symbol;Acc:HGNC:6136]
ENSG00000269899	4.99846	15.1544	1.57274	1.09485e-06	9.01371e-06	AC025857.2	-
ENSG00000284906	125.832	49.351	-1.34869	1.09568e-06	9.01592e-06	AC091057.5	Rho GTPase-activating protein 11B [Source:UniProtKB/Swiss-Prot;Acc:Q3KRB8]
ENSG00000227217	1.19592	7.34299	2.55819	1.09753e-06	9.02354e-06	AL356276.1	-
ENSG00000175591	7.07657	45.9118	2.69084	1.12363e-06	9.22135e-06	P2RY2	purinergic receptor P2Y2 [Source:HGNC Symbol;Acc:HGNC:8541]
ENSG00000104093	380.739	855.837	1.16845	1.12892e-06	9.26201e-06	DMXL2	Dmx like 2 [Source:HGNC Symbol;Acc:HGNC:2938]
ENSG00000222009	129.562	263.087	1.02022	1.15096e-06	9.42334e-06	BTBD19	BTB domain containing 19 [Source:HGNC Symbol;Acc:HGNC:27145]
ENSG00000111206	3197.04	1024.17	-1.64222	1.17336e-06	9.58417e-06	FOXM1	forkhead box M1 [Source:HGNC Symbol;Acc:HGNC:3818]
ENSG00000253593	0.259022	5.63019	4.1916	1.18722e-06	9.68752e-06	AC110741.1	-
ENSG00000174371	735.469	245.9	-1.58021	1.18741e-06	9.68752e-06	EXO1	exonuclease 1 [Source:HGNC Symbol;Acc:HGNC:3511]
ENSG00000106366	29.151	104.912	1.84936	1.2186e-06	9.93037e-06	SERPINE1	serpin family E member 1 [Source:HGNC Symbol;Acc:HGNC:8583]
ENSG00000136205	341.666	1231.13	1.84891	1.22772e-06	9.99876e-06	TNS3	tensin 3 [Source:HGNC Symbol;Acc:HGNC:21616]
ENSG00000029993	727.626	244.138	-1.57532	1.22923e-06	1.00081e-05	HMGB3	high mobility group box 3 [Source:HGNC Symbol;Acc:HGNC:5004]
ENSG00000122863	6.71699	26.8359	2.00175	1.22966e-06	1.00087e-05	CHST3	carbohydrate sulfotransferase 3 [Source:HGNC Symbol;Acc:HGNC:1971]
ENSG00000263033	6.98074	20.4146	1.54381	1.23862e-06	1.00757e-05	AC007220.1	-
ENSG00000211805	43.4964	20.7471	-1.07342	1.24578e-06	1.01311e-05	TRAV24	T cell receptor alpha variable 24 [Source:HGNC Symbol;Acc:HGNC:12121]
ENSG00000166741	0.466556	7.83645	3.95952	1.24654e-06	1.01343e-05	NNMT	nicotinamide N-methyltransferase [Source:HGNC Symbol;Acc:HGNC:7861]
novel.183	117.814	48.3987	-1.28617	1.2517e-06	1.01703e-05	-	- && sp|Q8WTZ3|YS049_HUMAN Zinc finger protein ENSP00000375192 OS=Homo sapiens OX=9606 PE=2 SV=1 && -
ENSG00000104635	1328.71	589.72	-1.17149	1.25489e-06	1.01932e-05	SLC39A14	solute carrier family 39 member 14 [Source:HGNC Symbol;Acc:HGNC:20858]
ENSG00000146904	211.756	508.099	1.26147	1.27521e-06	1.03462e-05	EPHA1	EPH receptor A1 [Source:HGNC Symbol;Acc:HGNC:3385]
ENSG00000159259	968.989	408.559	-1.24564	1.27957e-06	1.03785e-05	CHAF1B	chromatin assembly factor 1 subunit B [Source:HGNC Symbol;Acc:HGNC:1911]
ENSG00000213707	127.186	54.2905	-1.22468	1.28835e-06	1.04436e-05	HMGB1P10	high mobility group box 1 pseudogene 10 [Source:HGNC Symbol;Acc:HGNC:4994]
ENSG00000120075	0.37053	4.24965	3.53967	1.32701e-06	1.07336e-05	HOXB5	homeobox B5 [Source:HGNC Symbol;Acc:HGNC:5116]
ENSG00000041353	125.943	52.504	-1.26124	1.32721e-06	1.07336e-05	RAB27B	RAB27B, member RAS oncogene family [Source:HGNC Symbol;Acc:HGNC:9767]
ENSG00000169957	345.238	771.894	1.16128	1.33002e-06	1.07531e-05	ZNF768	zinc finger protein 768 [Source:HGNC Symbol;Acc:HGNC:26273]
ENSG00000253230	37.5925	491.492	3.70815	1.33443e-06	1.07857e-05	LINC00599	long intergenic non-protein coding RNA 599 [Source:HGNC Symbol;Acc:HGNC:27231]
ENSG00000171368	29.8575	76.9234	1.35895	1.33711e-06	1.08042e-05	TPPP	tubulin polymerization promoting protein [Source:HGNC Symbol;Acc:HGNC:24164]
novel.5	12.8142	34.5951	1.43228	1.33781e-06	1.08067e-05	-	- && sp|Q86U02|CN165_HUMAN Putative uncharacterized protein encoded by LINC00596 OS=Homo sapiens OX=9606 GN=LINC00596 PE=5 SV=1 && -
ENSG00000162512	39.3954	244.936	2.63493	1.34186e-06	1.083e-05	SDC3	syndecan 3 [Source:HGNC Symbol;Acc:HGNC:10660]
ENSG00000196549	15.3662	63.9976	2.05443	1.3454e-06	1.08554e-05	MME	membrane metalloendopeptidase [Source:HGNC Symbol;Acc:HGNC:7154]
ENSG00000102678	10.6535	36.2277	1.74869	1.34994e-06	1.08889e-05	FGF9	fibroblast growth factor 9 [Source:HGNC Symbol;Acc:HGNC:3687]
ENSG00000040275	802.667	362.417	-1.14677	1.35131e-06	1.08967e-05	SPDL1	spindle apparatus coiled-coil protein 1 [Source:HGNC Symbol;Acc:HGNC:26010]
ENSG00000168062	27.7365	101.325	1.86439	1.3725e-06	1.10356e-05	BATF2	basic leucine zipper ATF-like transcription factor 2 [Source:HGNC Symbol;Acc:HGNC:25163]
ENSG00000198053	551.952	3029	2.45606	1.3737e-06	1.1042e-05	SIRPA	signal regulatory protein alpha [Source:HGNC Symbol;Acc:HGNC:9662]
ENSG00000048462	20.1163	55.4767	1.45088	1.37605e-06	1.10577e-05	TNFRSF17	TNF receptor superfamily member 17 [Source:HGNC Symbol;Acc:HGNC:11913]
ENSG00000143434	98.5496	215.536	1.12526	1.37751e-06	1.10663e-05	SEMA6C	semaphorin 6C [Source:HGNC Symbol;Acc:HGNC:10740]
ENSG00000087086	37968.8	98634.3	1.37727	1.38539e-06	1.11232e-05	FTL	ferritin light chain [Source:HGNC Symbol;Acc:HGNC:3999]
ENSG00000101773	1157.82	540.585	-1.0984	1.3886e-06	1.11445e-05	RBBP8	RB binding protein 8, endonuclease [Source:HGNC Symbol;Acc:HGNC:9891]
ENSG00000233901	1.67062	16.024	3.22926	1.38885e-06	1.11445e-05	LINC01503	long intergenic non-protein coding RNA 1503 [Source:HGNC Symbol;Acc:HGNC:51184]
ENSG00000137812	1812.03	640.903	-1.49931	1.41227e-06	1.13226e-05	KNL1	kinetochore scaffold 1 [Source:HGNC Symbol;Acc:HGNC:24054]
ENSG00000183379	0.319379	4.44585	3.60865	1.42302e-06	1.14055e-05	SYNDIG1L	synapse differentiation inducing 1 like [Source:HGNC Symbol;Acc:HGNC:32388]
ENSG00000230330	62.0046	28.2445	-1.13389	1.42354e-06	1.14063e-05	HMGN2P3	high mobility group nucleosomal binding domain 2 pseudogene 3 [Source:HGNC Symbol;Acc:HGNC:33566]
ENSG00000122043	45.6516	9.70393	-2.23865	1.42746e-06	1.14345e-05	LINC00544	long intergenic non-protein coding RNA 544 [Source:HGNC Symbol;Acc:HGNC:43679]
ENSG00000235772	5.47778	13.4013	1.27135	1.43427e-06	1.14825e-05	AP001625.2	-
ENSG00000186765	7.38532	17.8844	1.25887	1.44969e-06	1.16025e-05	FSCN2	fascin actin-bundling protein 2, retinal [Source:HGNC Symbol;Acc:HGNC:3960]
ENSG00000140284	740.435	283.83	-1.38333	1.46083e-06	1.1685e-05	SLC27A2	solute carrier family 27 member 2 [Source:HGNC Symbol;Acc:HGNC:10996]
ENSG00000188157	1229.42	2608.49	1.08548	1.46329e-06	1.16979e-05	AGRN	agrin [Source:HGNC Symbol;Acc:HGNC:329]
ENSG00000131831	6.73775	24.3835	1.85297	1.4644e-06	1.17034e-05	RAI2	retinoic acid induced 2 [Source:HGNC Symbol;Acc:HGNC:9835]
ENSG00000251359	0.148683	3.96414	3.92303	1.46485e-06	1.17036e-05	WWC2-AS2	WWC2 antisense RNA 2 [Source:HGNC Symbol;Acc:HGNC:26390]
ENSG00000274021	10.0648	26.2531	1.4202	1.47408e-06	1.17672e-05	AC024909.2	-
ENSG00000025708	3229.17	7143.19	1.14538	1.49738e-06	1.19361e-05	TYMP	thymidine phosphorylase [Source:HGNC Symbol;Acc:HGNC:3148]
ENSG00000163702	121.541	257.904	1.08423	1.50525e-06	1.1992e-05	IL17RC	interleukin 17 receptor C [Source:HGNC Symbol;Acc:HGNC:18358]
ENSG00000173918	2.46239	13.4754	2.50529	1.51104e-06	1.20346e-05	C1QTNF1	C1q and TNF related 1 [Source:HGNC Symbol;Acc:HGNC:14324]
ENSG00000142611	6.19452	18.7297	1.6133	1.5124e-06	1.2042e-05	PRDM16	PR/SET domain 16 [Source:HGNC Symbol;Acc:HGNC:14000]
ENSG00000152253	534.932	173.255	-1.62616	1.53242e-06	1.21805e-05	SPC25	SPC25, NDC80 kinetochore complex component [Source:HGNC Symbol;Acc:HGNC:24031]
ENSG00000214145	5.38492	0.211926	-4.19545	1.53549e-06	1.22014e-05	LINC00887	long intergenic non-protein coding RNA 887 [Source:HGNC Symbol;Acc:HGNC:48574]
novel.116	37.2592	12.0144	-1.62174	1.55628e-06	1.23525e-05	-	- && sp|Q8N7I0|GVQW1_HUMAN Protein GVQW1 OS=Homo sapiens OX=9606 GN=GVQW1 PE=2 SV=1 && -
ENSG00000230454	2.7631	9.86653	1.8463	1.56711e-06	1.24348e-05	U73166.1	-
ENSG00000279196	9.49512	21.5345	1.19764	1.57372e-06	1.24838e-05	AC135048.4	-
ENSG00000271734	0.751417	5.65924	2.78137	1.58292e-06	1.25353e-05	Z98200.1	-
ENSG00000196422	69.7832	187.939	1.42927	1.61069e-06	1.27334e-05	PPP1R26	protein phosphatase 1 regulatory subunit 26 [Source:HGNC Symbol;Acc:HGNC:29089]
ENSG00000237989	31.3791	98.242	1.65048	1.61494e-06	1.27608e-05	LINC01679	long intergenic non-protein coding RNA 1679 [Source:HGNC Symbol;Acc:HGNC:52469]
ENSG00000101057	4001.56	1244.71	-1.68472	1.61508e-06	1.27608e-05	MYBL2	MYB proto-oncogene like 2 [Source:HGNC Symbol;Acc:HGNC:7548]
ENSG00000171793	1627.45	746.398	-1.12435	1.6189e-06	1.27838e-05	CTPS1	CTP synthase 1 [Source:HGNC Symbol;Acc:HGNC:2519]
ENSG00000178607	2055.46	4506.52	1.13239	1.62163e-06	1.2798e-05	ERN1	endoplasmic reticulum to nucleus signaling 1 [Source:HGNC Symbol;Acc:HGNC:3449]
ENSG00000112984	1364.11	440.051	-1.63217	1.62222e-06	1.2799e-05	KIF20A	kinesin family member 20A [Source:HGNC Symbol;Acc:HGNC:9787]
ENSG00000251136	42.6732	93.44	1.12788	1.6358e-06	1.28989e-05	AF117829.1	-
ENSG00000181982	11.2636	57.1377	2.33611	1.63939e-06	1.29198e-05	CCDC149	coiled-coil domain containing 149 [Source:HGNC Symbol;Acc:HGNC:25405]
ENSG00000281162	3.06583	46.773	3.91787	1.64287e-06	1.29436e-05	LINC01127	long intergenic non-protein coding RNA 1127 [Source:HGNC Symbol;Acc:HGNC:49292]
ENSG00000178999	2182.34	764.088	-1.51399	1.67402e-06	1.31816e-05	AURKB	aurora kinase B [Source:HGNC Symbol;Acc:HGNC:11390]
ENSG00000054793	104.757	50.0566	-1.06593	1.68905e-06	1.3281e-05	ATP9A	ATPase phospholipid transporting 9A (putative) [Source:HGNC Symbol;Acc:HGNC:13540]
ENSG00000179058	0.15407	5.46149	4.38932	1.69111e-06	1.32897e-05	C9orf50	chromosome 9 open reading frame 50 [Source:HGNC Symbol;Acc:HGNC:23677]
ENSG00000161643	10.9468	39.6004	1.8446	1.69756e-06	1.33254e-05	SIGLEC16	sialic acid binding Ig like lectin 16 (gene/pseudogene) [Source:HGNC Symbol;Acc:HGNC:24851]
novel.254	32.7453	8.78103	-1.89275	1.69991e-06	1.3338e-05	-	- && - && -
ENSG00000158815	9.12455	26.6721	1.53793	1.70248e-06	1.33525e-05	FGF17	fibroblast growth factor 17 [Source:HGNC Symbol;Acc:HGNC:3673]
ENSG00000124313	40.5389	117.754	1.53852	1.72357e-06	1.34953e-05	IQSEC2	IQ motif and Sec7 domain 2 [Source:HGNC Symbol;Acc:HGNC:29059]
ENSG00000137941	93.745	33.9535	-1.45998	1.72594e-06	1.351e-05	TTLL7	tubulin tyrosine ligase like 7 [Source:HGNC Symbol;Acc:HGNC:26242]
ENSG00000260401	3.09314	23.5848	2.90518	1.74565e-06	1.3645e-05	AP002761.4	-
ENSG00000128039	307.547	150.452	-1.03021	1.77778e-06	1.38727e-05	SRD5A3	steroid 5 alpha-reductase 3 [Source:HGNC Symbol;Acc:HGNC:25812]
ENSG00000159403	126.692	341.446	1.43096	1.80139e-06	1.40413e-05	C1R	complement C1r [Source:HGNC Symbol;Acc:HGNC:1246]
ENSG00000177535	0.486296	5.96815	3.55643	1.81179e-06	1.41184e-05	OR2B11	olfactory receptor family 2 subfamily B member 11 [Source:HGNC Symbol;Acc:HGNC:31249]
ENSG00000168026	70.0309	144.596	1.04137	1.81941e-06	1.41737e-05	TTC21A	tetratricopeptide repeat domain 21A [Source:HGNC Symbol;Acc:HGNC:30761]
ENSG00000165480	821.438	280.036	-1.55207	1.82637e-06	1.4224e-05	SKA3	spindle and kinetochore associated complex subunit 3 [Source:HGNC Symbol;Acc:HGNC:20262]
ENSG00000199335	0.976139	6.71026	2.74784	1.82965e-06	1.42455e-05	RNU6-204P	RNA, U6 small nuclear 204, pseudogene [Source:HGNC Symbol;Acc:HGNC:47167]
ENSG00000229689	28.4561	12.3897	-1.19156	1.84717e-06	1.43659e-05	AC009237.3	-
ENSG00000258429	266.857	127.249	-1.06735	1.85336e-06	1.441e-05	PDF	peptide deformylase, mitochondrial [Source:HGNC Symbol;Acc:HGNC:30012]
ENSG00000163624	11.5531	30.9552	1.41483	1.88126e-06	1.46146e-05	CDS1	CDP-diacylglycerol synthase 1 [Source:HGNC Symbol;Acc:HGNC:1800]
ENSG00000187486	3.90787	11.411	1.52438	1.88264e-06	1.46212e-05	KCNJ11	potassium voltage-gated channel subfamily J member 11 [Source:HGNC Symbol;Acc:HGNC:6257]
ENSG00000259004	1.84256	8.33861	2.11625	1.90802e-06	1.48101e-05	LINC02285	long intergenic non-protein coding RNA 2285 [Source:HGNC Symbol;Acc:HGNC:53202]
ENSG00000184661	1039.08	362.954	-1.51718	1.9173e-06	1.48779e-05	CDCA2	cell division cycle associated 2 [Source:HGNC Symbol;Acc:HGNC:14623]
ENSG00000171533	46.4786	11.9656	-1.95082	1.94079e-06	1.50518e-05	MAP6	microtubule associated protein 6 [Source:HGNC Symbol;Acc:HGNC:6868]
ENSG00000254428	30.9297	65.0016	1.07078	1.95003e-06	1.51109e-05	AP003392.1	-
ENSG00000006534	121.512	534.658	2.13661	1.96386e-06	1.52095e-05	ALDH3B1	aldehyde dehydrogenase 3 family member B1 [Source:HGNC Symbol;Acc:HGNC:410]
ENSG00000182272	32.0119	136.391	2.09031	1.99437e-06	1.54329e-05	B4GALNT4	beta-1,4-N-acetyl-galactosaminyltransferase 4 [Source:HGNC Symbol;Acc:HGNC:26315]
ENSG00000176912	89.0673	26.4713	-1.74932	2.00675e-06	1.55244e-05	TYMSOS	TYMS opposite strand [Source:HGNC Symbol;Acc:HGNC:29553]
ENSG00000224272	1.49398	8.63896	2.57551	2.0186e-06	1.56117e-05	AC131097.3	-
ENSG00000140939	86.8301	184.942	1.09209	2.05297e-06	1.58467e-05	NOL3	nucleolar protein 3 [Source:HGNC Symbol;Acc:HGNC:7869]
ENSG00000066230	86.715	222.966	1.36406	2.09433e-06	1.61479e-05	SLC9A3	solute carrier family 9 member A3 [Source:HGNC Symbol;Acc:HGNC:11073]
ENSG00000003249	19.4694	59.925	1.62055	2.09766e-06	1.61692e-05	DBNDD1	dysbindin domain containing 1 [Source:HGNC Symbol;Acc:HGNC:28455]
ENSG00000251442	1.83213	13.2469	2.84382	2.1051e-06	1.62175e-05	LINC01094	long intergenic non-protein coding RNA 1094 [Source:HGNC Symbol;Acc:HGNC:49219]
ENSG00000164733	10175.9	26457.1	1.37849	2.12587e-06	1.63639e-05	CTSB	cathepsin B [Source:HGNC Symbol;Acc:HGNC:2527]
ENSG00000158402	309.507	116.184	-1.41317	2.12926e-06	1.63854e-05	CDC25C	cell division cycle 25C [Source:HGNC Symbol;Acc:HGNC:1727]
ENSG00000010327	40.2997	465.247	3.52786	2.13763e-06	1.64453e-05	STAB1	stabilin 1 [Source:HGNC Symbol;Acc:HGNC:18628]
ENSG00000270055	180.483	415.044	1.20026	2.13985e-06	1.64578e-05	AC127502.2	-
ENSG00000171840	248.494	122.507	-1.02284	2.15475e-06	1.65632e-05	NINJ2	ninjurin 2 [Source:HGNC Symbol;Acc:HGNC:7825]
ENSG00000186862	25.6761	52.7238	1.02375	2.17353e-06	1.66938e-05	PDZD7	PDZ domain containing 7 [Source:HGNC Symbol;Acc:HGNC:26257]
ENSG00000104490	1173.56	550.138	-1.0931	2.19148e-06	1.68177e-05	NCALD	neurocalcin delta [Source:HGNC Symbol;Acc:HGNC:7655]
ENSG00000152766	30.705	94.9958	1.63077	2.21297e-06	1.69682e-05	ANKRD22	ankyrin repeat domain 22 [Source:HGNC Symbol;Acc:HGNC:28321]
ENSG00000268849	2.77064	16.3298	2.54265	2.21368e-06	1.69682e-05	SIGLEC22P	sialic acid binding Ig like lectin 22, pseudogene [Source:HGNC Symbol;Acc:HGNC:15611]
ENSG00000237493	13.836	30.116	1.12507	2.23865e-06	1.71323e-05	AC034102.1	-
ENSG00000215571	19.5566	5.34474	-1.86136	2.24635e-06	1.71771e-05	GRK6P1	G protein-coupled receptor kinase 6 pseudogene 1 [Source:HGNC Symbol;Acc:HGNC:4547]
ENSG00000116661	95.8587	281.714	1.5531	2.27625e-06	1.73866e-05	FBXO2	F-box protein 2 [Source:HGNC Symbol;Acc:HGNC:13581]
ENSG00000167414	88.9362	280.755	1.6591	2.27716e-06	1.73888e-05	GNG8	G protein subunit gamma 8 [Source:HGNC Symbol;Acc:HGNC:19664]
ENSG00000158467	1368.2	611.31	-1.16205	2.28236e-06	1.74237e-05	AHCYL2	adenosylhomocysteinase like 2 [Source:HGNC Symbol;Acc:HGNC:22204]
ENSG00000187116	37.0136	227.934	2.62004	2.30742e-06	1.75812e-05	LILRA5	leukocyte immunoglobulin like receptor A5 [Source:HGNC Symbol;Acc:HGNC:16309]
ENSG00000228288	15.0532	41.0796	1.43728	2.31934e-06	1.76575e-05	PCAT6	prostate cancer associated transcript 6 (non-protein coding) [Source:HGNC Symbol;Acc:HGNC:43714]
ENSG00000279161	26.8026	77.7939	1.54102	2.33727e-06	1.77648e-05	AC093503.3	-
ENSG00000165633	4.28756	11.9994	1.4868	2.34213e-06	1.77941e-05	VSTM4	V-set and transmembrane domain containing 4 [Source:HGNC Symbol;Acc:HGNC:26470]
ENSG00000182230	2.93041	12.3046	2.06232	2.35127e-06	1.78565e-05	FAM153B	family with sequence similarity 153 member B [Source:HGNC Symbol;Acc:HGNC:27323]
ENSG00000125319	384.342	131.071	-1.55158	2.37783e-06	1.80336e-05	C17orf53	chromosome 17 open reading frame 53 [Source:HGNC Symbol;Acc:HGNC:28460]
ENSG00000101049	7.54094	20.7619	1.44575	2.37914e-06	1.80341e-05	SGK2	SGK2, serine/threonine kinase 2 [Source:HGNC Symbol;Acc:HGNC:13900]
ENSG00000261959	1.5247	6.70609	2.11713	2.3823e-06	1.80527e-05	AC015909.3	-
ENSG00000273162	46.9987	12.0289	-1.96297	2.38493e-06	1.80678e-05	AL133215.2	-
ENSG00000185261	56.8594	24.9302	-1.18928	2.39893e-06	1.81587e-05	KIAA0825	KIAA0825 [Source:HGNC Symbol;Acc:HGNC:28532]
ENSG00000131747	12825.6	4324.28	-1.56848	2.39956e-06	1.81587e-05	TOP2A	DNA topoisomerase II alpha [Source:HGNC Symbol;Acc:HGNC:11989]
ENSG00000187098	67.5589	287.915	2.08996	2.41105e-06	1.82407e-05	MITF	melanogenesis associated transcription factor [Source:HGNC Symbol;Acc:HGNC:7105]
ENSG00000145839	228.009	3.54321	-6.00536	2.41499e-06	1.82606e-05	IL9	interleukin 9 [Source:HGNC Symbol;Acc:HGNC:6029]
ENSG00000198554	1053.3	465.967	-1.17625	2.42017e-06	1.82898e-05	WDHD1	WD repeat and HMG-box DNA binding protein 1 [Source:HGNC Symbol;Acc:HGNC:23170]
ENSG00000187244	1.48846	9.25501	2.61396	2.42764e-06	1.83313e-05	BCAM	basal cell adhesion molecule (Lutheran blood group) [Source:HGNC Symbol;Acc:HGNC:6722]
ENSG00000148773	12470.6	4376.19	-1.51076	2.43751e-06	1.84008e-05	MKI67	marker of proliferation Ki-67 [Source:HGNC Symbol;Acc:HGNC:7107]
ENSG00000255274	146.174	57.4886	-1.34797	2.44155e-06	1.84223e-05	SMIM35	small integral membrane protein 35 [Source:HGNC Symbol;Acc:HGNC:44179]
ENSG00000076382	2346	873.01	-1.42603	2.44291e-06	1.84223e-05	SPAG5	sperm associated antigen 5 [Source:HGNC Symbol;Acc:HGNC:13452]
ENSG00000135363	46.2645	163.718	1.82133	2.48994e-06	1.87406e-05	LMO2	LIM domain only 2 [Source:HGNC Symbol;Acc:HGNC:6642]
ENSG00000275329	20.7131	7.66866	-1.41532	2.49061e-06	1.87406e-05	AL138781.2	-
ENSG00000169242	5.86521	23.763	1.99385	2.53722e-06	1.90862e-05	EFNA1	ephrin A1 [Source:HGNC Symbol;Acc:HGNC:3221]
ENSG00000198324	71.3493	147.655	1.04442	2.54517e-06	1.91304e-05	FAM109A	family with sequence similarity 109 member A [Source:HGNC Symbol;Acc:HGNC:26509]
ENSG00000118194	1.06214	8.04166	2.88642	2.55578e-06	1.92049e-05	TNNT2	troponin T2, cardiac type [Source:HGNC Symbol;Acc:HGNC:11949]
ENSG00000258461	24.7089	52.3499	1.07107	2.56678e-06	1.9272e-05	AC012651.1	-
ENSG00000168477	55.3858	120.727	1.11984	2.5864e-06	1.93983e-05	TNXB	tenascin XB [Source:HGNC Symbol;Acc:HGNC:11976]
ENSG00000121316	66.2144	320.06	2.27126	2.59198e-06	1.94295e-05	PLBD1	phospholipase B domain containing 1 [Source:HGNC Symbol;Acc:HGNC:26215]
ENSG00000092853	1067.04	358.775	-1.57217	2.59265e-06	1.94295e-05	CLSPN	claspin [Source:HGNC Symbol;Acc:HGNC:19715]
ENSG00000117650	1006.85	341.974	-1.55773	2.60646e-06	1.95172e-05	NEK2	NIMA related kinase 2 [Source:HGNC Symbol;Acc:HGNC:7745]
ENSG00000174944	139.327	304.676	1.12775	2.6132e-06	1.95624e-05	P2RY14	purinergic receptor P2Y14 [Source:HGNC Symbol;Acc:HGNC:16442]
ENSG00000239998	105.399	478.836	2.18261	2.61599e-06	1.9578e-05	LILRA2	leukocyte immunoglobulin like receptor A2 [Source:HGNC Symbol;Acc:HGNC:6603]
ENSG00000251739	5.68289	14.0117	1.27465	2.61987e-06	1.96017e-05	RNU6-1053P	RNA, U6 small nuclear 1053, pseudogene [Source:HGNC Symbol;Acc:HGNC:48016]
ENSG00000281097	1.05706	7.24235	2.74765	2.63708e-06	1.97199e-05	LINC01395	long intergenic non-protein coding RNA 1395 [Source:HGNC Symbol;Acc:HGNC:50674]
ENSG00000283199	34.851	92.81	1.41093	2.64027e-06	1.97331e-05	C13orf46	chromosome 13 open reading frame 46 [Source:HGNC Symbol;Acc:HGNC:53786]
ENSG00000235501	1.62494	7.7857	2.28279	2.6818e-06	2.00167e-05	AC105942.1	-
ENSG00000251450	2.60501	10.1185	1.93137	2.6939e-06	2.00961e-05	RASGRF2-AS1	RASGRF2 antisense RNA 1 [Source:HGNC Symbol;Acc:HGNC:40499]
ENSG00000170425	41.3825	116.823	1.49462	2.70523e-06	2.01752e-05	ADORA2B	adenosine A2b receptor [Source:HGNC Symbol;Acc:HGNC:264]
ENSG00000001630	108.501	37.8816	-1.5176	2.70979e-06	2.02038e-05	CYP51A1	cytochrome P450 family 51 subfamily A member 1 [Source:HGNC Symbol;Acc:HGNC:2649]
ENSG00000242258	103.415	241.66	1.22207	2.71656e-06	2.02489e-05	LINC00996	long intergenic non-protein coding RNA 996 [Source:HGNC Symbol;Acc:HGNC:27800]
ENSG00000205710	11.8609	36.3114	1.60729	2.74156e-06	2.04133e-05	C17orf107	chromosome 17 open reading frame 107 [Source:HGNC Symbol;Acc:HGNC:37238]
ENSG00000129538	1.24997	14.6475	3.53934	2.78728e-06	2.07204e-05	RNASE1	ribonuclease A family member 1, pancreatic [Source:HGNC Symbol;Acc:HGNC:10044]
ENSG00000150760	18.0071	76.5267	2.08391	2.80729e-06	2.08469e-05	DOCK1	dedicator of cytokinesis 1 [Source:HGNC Symbol;Acc:HGNC:2987]
ENSG00000184602	773.546	1604.86	1.05273	2.81441e-06	2.08941e-05	SNN	stannin [Source:HGNC Symbol;Acc:HGNC:11149]
ENSG00000000938	1173.48	2864.68	1.28729	2.81886e-06	2.09104e-05	FGR	FGR proto-oncogene, Src family tyrosine kinase [Source:HGNC Symbol;Acc:HGNC:3697]
ENSG00000218052	19.463	42.9815	1.13348	2.82868e-06	2.09777e-05	ADAMTS7P4	ADAMTS7 pseudogene 4 [Source:HGNC Symbol;Acc:HGNC:49410]
ENSG00000196739	11.634	34.9577	1.59814	2.83514e-06	2.10199e-05	COL27A1	collagen type XXVII alpha 1 chain [Source:HGNC Symbol;Acc:HGNC:22986]
novel.155	39.7575	19.3831	-1.05096	2.89347e-06	2.14295e-05	-	- && - && -
ENSG00000118508	41.0726	134.404	1.70853	2.89904e-06	2.14651e-05	RAB32	RAB32, member RAS oncogene family [Source:HGNC Symbol;Acc:HGNC:9772]
ENSG00000172893	1114.67	554.416	-1.00751	2.96843e-06	2.19321e-05	DHCR7	7-dehydrocholesterol reductase [Source:HGNC Symbol;Acc:HGNC:2860]
ENSG00000062822	3756.46	1729.63	-1.11885	2.97007e-06	2.19384e-05	POLD1	DNA polymerase delta 1, catalytic subunit [Source:HGNC Symbol;Acc:HGNC:9175]
ENSG00000257086	5.85657	16.52	1.51552	2.98095e-06	2.20012e-05	AP001453.4	-
ENSG00000149289	69.6031	153.284	1.14304	2.98408e-06	2.20185e-05	ZC3H12C	zinc finger CCCH-type containing 12C [Source:HGNC Symbol;Acc:HGNC:29362]
ENSG00000255197	2.42519	17.3261	2.82616	3.00299e-06	2.21463e-05	AC090559.1	-
ENSG00000186642	12.4621	29.7874	1.24777	3.02872e-06	2.23005e-05	PDE2A	phosphodiesterase 2A [Source:HGNC Symbol;Acc:HGNC:8777]
ENSG00000234332	143.334	50.3196	-1.51029	3.07304e-06	2.26029e-05	BCAS2P2	BCAS2, pre-mRNA processing factor pseudogene 2 [Source:HGNC Symbol;Acc:HGNC:39595]
ENSG00000251562	4065.7	9130.31	1.16708	3.0756e-06	2.26157e-05	MALAT1	metastasis associated lung adenocarcinoma transcript 1 (non-protein coding) [Source:HGNC Symbol;Acc:HGNC:29665]
ENSG00000178445	119.941	34.3897	-1.80002	3.08781e-06	2.26995e-05	GLDC	glycine decarboxylase [Source:HGNC Symbol;Acc:HGNC:4313]
ENSG00000134256	204.078	420.158	1.04262	3.0963e-06	2.27499e-05	CD101	CD101 molecule [Source:HGNC Symbol;Acc:HGNC:5949]
ENSG00000211930	0.992623	6.00891	2.67003	3.10733e-06	2.28188e-05	IGHD3-3	immunoglobulin heavy diversity 3-3 [Source:HGNC Symbol;Acc:HGNC:5498]
ENSG00000115598	0.832084	6.27984	3.0242	3.12849e-06	2.29621e-05	IL1RL2	interleukin 1 receptor like 2 [Source:HGNC Symbol;Acc:HGNC:5999]
ENSG00000170271	22.5487	51.5566	1.18688	3.17175e-06	2.32734e-05	FAXDC2	fatty acid hydroxylase domain containing 2 [Source:HGNC Symbol;Acc:HGNC:1334]
ENSG00000136542	5.13115	0.0825119	-4.6074	3.20338e-06	2.34808e-05	GALNT5	polypeptide N-acetylgalactosaminyltransferase 5 [Source:HGNC Symbol;Acc:HGNC:4127]
ENSG00000146918	3091.7	1265.08	-1.28908	3.22325e-06	2.36139e-05	NCAPG2	non-SMC condensin II complex subunit G2 [Source:HGNC Symbol;Acc:HGNC:21904]
ENSG00000183154	22.5644	5.6777	-1.97541	3.23315e-06	2.36802e-05	AC138356.1	-
ENSG00000233665	1.58779	6.81348	2.10617	3.24521e-06	2.3756e-05	AC060234.2	-
ENSG00000163563	20.2373	87.5851	2.10844	3.28723e-06	2.40257e-05	MNDA	myeloid cell nuclear differentiation antigen [Source:HGNC Symbol;Acc:HGNC:7183]
ENSG00000100206	216.971	82.976	-1.38546	3.29963e-06	2.41036e-05	DMC1	DNA meiotic recombinase 1 [Source:HGNC Symbol;Acc:HGNC:2927]
ENSG00000167747	2193.06	1037.34	-1.0799	3.30436e-06	2.41318e-05	C19orf48	chromosome 19 open reading frame 48 [Source:HGNC Symbol;Acc:HGNC:29667]
ENSG00000130962	1.80548	11.4487	2.64289	3.31207e-06	2.41691e-05	PRRG1	proline rich and Gla domain 1 [Source:HGNC Symbol;Acc:HGNC:9469]
ENSG00000175279	56.8691	22.067	-1.3546	3.33904e-06	2.43403e-05	CENPS	centromere protein S [Source:HGNC Symbol;Acc:HGNC:23163]
ENSG00000079385	339.649	1016.41	1.5816	3.35099e-06	2.4421e-05	CEACAM1	carcinoembryonic antigen related cell adhesion molecule 1 [Source:HGNC Symbol;Acc:HGNC:1814]
ENSG00000188822	83.8803	177.306	1.07636	3.38279e-06	2.46269e-05	CNR2	cannabinoid receptor 2 [Source:HGNC Symbol;Acc:HGNC:2160]
ENSG00000280079	38.624	17.4188	-1.14118	3.38737e-06	2.46538e-05	AC011447.7	-
ENSG00000100427	159.047	43.8089	-1.86077	3.39733e-06	2.47198e-05	MLC1	megalencephalic leukoencephalopathy with subcortical cysts 1 [Source:HGNC Symbol;Acc:HGNC:17082]
ENSG00000167749	4.27365	23.4684	2.45314	3.44302e-06	2.50195e-05	KLK4	kallikrein related peptidase 4 [Source:HGNC Symbol;Acc:HGNC:6365]
ENSG00000178826	23.9561	11.8389	-1.0219	3.44857e-06	2.50533e-05	TMEM139	transmembrane protein 139 [Source:HGNC Symbol;Acc:HGNC:22058]
ENSG00000211962	6.51698	19.095	1.57175	3.47477e-06	2.52304e-05	IGHV1-46	immunoglobulin heavy variable 1-46 [Source:HGNC Symbol;Acc:HGNC:5554]
ENSG00000148143	9.63963	22.2619	1.20297	3.5172e-06	2.55052e-05	ZNF462	zinc finger protein 462 [Source:HGNC Symbol;Acc:HGNC:21684]
ENSG00000187595	4.30541	15.8838	1.91155	3.5185e-06	2.5508e-05	ZNF385C	zinc finger protein 385C [Source:HGNC Symbol;Acc:HGNC:33722]
ENSG00000105289	171.73	361.996	1.07373	3.53247e-06	2.55959e-05	TJP3	tight junction protein 3 [Source:HGNC Symbol;Acc:HGNC:11829]
ENSG00000273341	3.62011	28.9944	2.9776	3.56207e-06	2.58036e-05	AC004921.1	-
ENSG00000176974	1361.31	650.073	-1.06622	3.58109e-06	2.59279e-05	SHMT1	serine hydroxymethyltransferase 1 [Source:HGNC Symbol;Acc:HGNC:10850]
ENSG00000272264	2.47905	9.05717	1.8566	3.62389e-06	2.62037e-05	AC009686.2	-
ENSG00000213316	32.9743	80.77	1.28676	3.62702e-06	2.62171e-05	LTC4S	leukotriene C4 synthase [Source:HGNC Symbol;Acc:HGNC:6719]
ENSG00000226699	1.5019	7.7227	2.36303	3.62763e-06	2.62171e-05	AL360181.1	-
ENSG00000187164	35.6129	133.317	1.90096	3.6371e-06	2.62787e-05	SHTN1	shootin 1 [Source:HGNC Symbol;Acc:HGNC:29319]
ENSG00000262877	4.4621	19.1167	2.10781	3.63852e-06	2.62821e-05	AC110285.2	-
ENSG00000233850	32.1658	74.9215	1.2185	3.64867e-06	2.63485e-05	AC103563.7	-
ENSG00000245552	87.7515	191.96	1.12535	3.65674e-06	2.63931e-05	AP000787.1	-
ENSG00000047648	3.32654	18.8073	2.48387	3.67116e-06	2.64903e-05	ARHGAP6	Rho GTPase activating protein 6 [Source:HGNC Symbol;Acc:HGNC:676]
ENSG00000122176	1.98247	10.4084	2.40855	3.71034e-06	2.67383e-05	FMOD	fibromodulin [Source:HGNC Symbol;Acc:HGNC:3774]
ENSG00000237330	2.20456	9.52281	2.15264	3.79602e-06	2.73274e-05	RNF223	ring finger protein 223 [Source:HGNC Symbol;Acc:HGNC:40020]
ENSG00000114455	50.2626	11.6872	-2.098	3.83411e-06	2.75802e-05	HHLA2	HERV-H LTR-associating 2 [Source:HGNC Symbol;Acc:HGNC:4905]
ENSG00000092054	64.3398	3.6675	-4.13572	3.86757e-06	2.77849e-05	MYH7	myosin heavy chain 7 [Source:HGNC Symbol;Acc:HGNC:7577]
ENSG00000273033	83.9051	190.91	1.18235	3.87585e-06	2.783e-05	LINC02035	long intergenic non-protein coding RNA 2035 [Source:HGNC Symbol;Acc:HGNC:52875]
ENSG00000121957	674.261	323.493	-1.05968	3.9095e-06	2.80572e-05	GPSM2	G protein signaling modulator 2 [Source:HGNC Symbol;Acc:HGNC:29501]
ENSG00000004799	6.93476	66.8015	3.26398	3.91617e-06	2.80977e-05	PDK4	pyruvate dehydrogenase kinase 4 [Source:HGNC Symbol;Acc:HGNC:8812]
ENSG00000167642	591.185	1262.58	1.09478	3.92907e-06	2.8183e-05	SPINT2	serine peptidase inhibitor, Kunitz type 2 [Source:HGNC Symbol;Acc:HGNC:11247]
ENSG00000183779	27.3372	68.8948	1.33096	3.96532e-06	2.83991e-05	ZNF703	zinc finger protein 703 [Source:HGNC Symbol;Acc:HGNC:25883]
ENSG00000173404	9.98688	45.2377	2.17911	3.97342e-06	2.84497e-05	INSM1	INSM transcriptional repressor 1 [Source:HGNC Symbol;Acc:HGNC:6090]
ENSG00000143845	32.5606	66.9734	1.03606	3.99998e-06	2.86193e-05	ETNK2	ethanolamine kinase 2 [Source:HGNC Symbol;Acc:HGNC:25575]
ENSG00000153132	19.1249	100.078	2.38669	4.13845e-06	2.95172e-05	CLGN	calmegin [Source:HGNC Symbol;Acc:HGNC:2060]
ENSG00000164530	187.378	62.0124	-1.59669	4.15484e-06	2.9619e-05	PI16	peptidase inhibitor 16 [Source:HGNC Symbol;Acc:HGNC:21245]
ENSG00000134061	84.0432	196.055	1.21842	4.16755e-06	2.97019e-05	CD180	CD180 molecule [Source:HGNC Symbol;Acc:HGNC:6726]
ENSG00000114554	798.483	1752.38	1.13384	4.21407e-06	2.99937e-05	PLXNA1	plexin A1 [Source:HGNC Symbol;Acc:HGNC:9099]
ENSG00000141738	5.26355	20.1345	1.95195	4.21497e-06	2.99937e-05	GRB7	growth factor receptor bound protein 7 [Source:HGNC Symbol;Acc:HGNC:4567]
ENSG00000124212	63.3693	5.28668	-3.58286	4.3102e-06	3.06322e-05	PTGIS	prostaglandin I2 synthase [Source:HGNC Symbol;Acc:HGNC:9603]
ENSG00000267568	33.9506	91.2701	1.4197	4.34314e-06	3.08269e-05	AC016168.2	-
ENSG00000277443	188.831	458.359	1.2784	4.37452e-06	3.10021e-05	MARCKS	myristoylated alanine rich protein kinase C substrate [Source:HGNC Symbol;Acc:HGNC:6759]
ENSG00000164855	11.5488	29.302	1.35905	4.38475e-06	3.10482e-05	TMEM184A	transmembrane protein 184A [Source:HGNC Symbol;Acc:HGNC:28797]
ENSG00000153684	0.78604	10.8001	3.80146	4.58077e-06	3.23483e-05	GOLGA8F	golgin A8 family member F [Source:HGNC Symbol;Acc:HGNC:32378]
ENSG00000189233	562.379	168.234	-1.74127	4.64785e-06	3.2797e-05	NUGGC	nuclear GTPase, germinal center associated [Source:HGNC Symbol;Acc:HGNC:33550]
ENSG00000095383	545.407	1151.33	1.07764	4.67169e-06	3.29485e-05	TBC1D2	TBC1 domain family member 2 [Source:HGNC Symbol;Acc:HGNC:18026]
ENSG00000183763	517.215	202.586	-1.3517	4.71778e-06	3.32313e-05	TRAIP	TRAF interacting protein [Source:HGNC Symbol;Acc:HGNC:30764]
ENSG00000230306	1.43453	6.8116	2.25139	4.72989e-06	3.32914e-05	BANF1P2	barrier to autointegration factor 1 pseudogene 2 [Source:HGNC Symbol;Acc:HGNC:23426]
ENSG00000011426	1154.13	422.627	-1.44929	4.75914e-06	3.34718e-05	ANLN	anillin actin binding protein [Source:HGNC Symbol;Acc:HGNC:14082]
ENSG00000258727	19.7017	42.8435	1.11443	4.76208e-06	3.3484e-05	AL135999.1	-
ENSG00000196381	16.139	35.7628	1.12245	4.76558e-06	3.34916e-05	ZNF781	zinc finger protein 781 [Source:HGNC Symbol;Acc:HGNC:26745]
ENSG00000117632	10922	4422.02	-1.30445	4.7875e-06	3.36287e-05	STMN1	stathmin 1 [Source:HGNC Symbol;Acc:HGNC:6510]
ENSG00000109255	9.8069	1.91618	-2.37692	4.79992e-06	3.36904e-05	NMU	neuromedin U [Source:HGNC Symbol;Acc:HGNC:7859]
ENSG00000262580	285.85	746.136	1.38351	4.80772e-06	3.37366e-05	AC087741.1	-
ENSG00000154358	729.568	1666.49	1.19144	4.85567e-06	3.40215e-05	OBSCN	obscurin, cytoskeletal calmodulin and titin-interacting RhoGEF [Source:HGNC Symbol;Acc:HGNC:15719]
ENSG00000139531	139.921	290.193	1.05184	4.88581e-06	3.42068e-05	SUOX	sulfite oxidase [Source:HGNC Symbol;Acc:HGNC:11460]
ENSG00000204282	648.382	1337.11	1.04361	4.88876e-06	3.42125e-05	TNRC6C-AS1	TNRC6C antisense RNA 1 [Source:HGNC Symbol;Acc:HGNC:44360]
ENSG00000241404	7.65634	18.0254	1.22607	4.93245e-06	3.44639e-05	EGFL8	EGF like domain multiple 8 [Source:HGNC Symbol;Acc:HGNC:13944]
ENSG00000087116	4.55209	35.4861	2.96837	4.97461e-06	3.47323e-05	ADAMTS2	ADAM metallopeptidase with thrombospondin type 1 motif 2 [Source:HGNC Symbol;Acc:HGNC:218]
ENSG00000104953	22.5467	53.2986	1.24814	4.97999e-06	3.47611e-05	TLE6	transducin like enhancer of split 6 [Source:HGNC Symbol;Acc:HGNC:30788]
ENSG00000230537	48.5052	12.4361	-1.96555	4.98741e-06	3.47954e-05	AL158071.2	-
ENSG00000233006	16.644	36.1046	1.11939	5.02933e-06	3.50702e-05	MIR3936HG	MIR3936 host gene [Source:HGNC Symbol;Acc:HGNC:40538]
ENSG00000123096	6.55661	31.7896	2.26388	5.05318e-06	3.52189e-05	SSPN	sarcospan [Source:HGNC Symbol;Acc:HGNC:11322]
ENSG00000115318	53.1638	120.295	1.18406	5.10424e-06	3.5548e-05	LOXL3	lysyl oxidase like 3 [Source:HGNC Symbol;Acc:HGNC:13869]
ENSG00000107551	228.384	644.843	1.49666	5.16337e-06	3.59508e-05	RASSF4	Ras association domain family member 4 [Source:HGNC Symbol;Acc:HGNC:20793]
ENSG00000172927	2.20035	12.4932	2.46312	5.22755e-06	3.63612e-05	MYEOV	myeloma overexpressed [Source:HGNC Symbol;Acc:HGNC:7563]
ENSG00000121236	4.82798	17.7982	1.89662	5.25853e-06	3.65584e-05	TRIM6	tripartite motif containing 6 [Source:HGNC Symbol;Acc:HGNC:16277]
ENSG00000267416	2.00168	8.70495	2.10594	5.26271e-06	3.65692e-05	AC025048.4	-
ENSG00000176160	47.8732	21.939	-1.12004	5.29926e-06	3.67956e-05	HSF5	heat shock transcription factor 5 [Source:HGNC Symbol;Acc:HGNC:26862]
ENSG00000119139	25.1077	11.0187	-1.18531	5.30858e-06	3.6851e-05	TJP2	tight junction protein 2 [Source:HGNC Symbol;Acc:HGNC:11828]
ENSG00000100968	15.0692	56.5746	1.91684	5.31e-06	3.68517e-05	NFATC4	nuclear factor of activated T cells 4 [Source:HGNC Symbol;Acc:HGNC:7778]
ENSG00000145358	37.0853	8.65095	-2.11204	5.32182e-06	3.69245e-05	DDIT4L	DNA damage inducible transcript 4 like [Source:HGNC Symbol;Acc:HGNC:30555]
ENSG00000051341	1224.03	446.485	-1.45474	5.41205e-06	3.75037e-05	POLQ	DNA polymerase theta [Source:HGNC Symbol;Acc:HGNC:9186]
ENSG00000224397	78.8544	456.225	2.53158	5.45088e-06	3.7754e-05	SMIM25	small integral membrane protein 25 [Source:HGNC Symbol;Acc:HGNC:50328]
ENSG00000137807	1675.46	593.396	-1.4974	5.53849e-06	3.83417e-05	KIF23	kinesin family member 23 [Source:HGNC Symbol;Acc:HGNC:6392]
ENSG00000107821	8.02527	24.5633	1.6106	5.55612e-06	3.8435e-05	KAZALD1	Kazal type serine peptidase inhibitor domain 1 [Source:HGNC Symbol;Acc:HGNC:25460]
ENSG00000178732	46.8174	99.3251	1.08727	5.68046e-06	3.92658e-05	GP5	glycoprotein V platelet [Source:HGNC Symbol;Acc:HGNC:4443]
ENSG00000165449	13.9929	2.13312	-2.70185	5.68686e-06	3.93003e-05	SLC16A9	solute carrier family 16 member 9 [Source:HGNC Symbol;Acc:HGNC:23520]
ENSG00000104972	431.296	1257.71	1.5435	5.74171e-06	3.96242e-05	LILRB1	leukocyte immunoglobulin like receptor B1 [Source:HGNC Symbol;Acc:HGNC:6605]
ENSG00000133818	919.006	450.822	-1.02706	5.74228e-06	3.96242e-05	RRAS2	RAS related 2 [Source:HGNC Symbol;Acc:HGNC:17271]
ENSG00000095539	45.2009	98.2302	1.11936	5.7869e-06	3.98924e-05	SEMA4G	semaphorin 4G [Source:HGNC Symbol;Acc:HGNC:10735]
ENSG00000228716	2669.61	1024.03	-1.3823	5.82098e-06	4.00936e-05	DHFR	dihydrofolate reductase [Source:HGNC Symbol;Acc:HGNC:2861]
ENSG00000236255	27.2953	57.4459	1.07124	5.82185e-06	4.00936e-05	AC009404.1	-
ENSG00000147576	264.026	539.51	1.03001	5.84739e-06	4.02395e-05	ADHFE1	alcohol dehydrogenase, iron containing 1 [Source:HGNC Symbol;Acc:HGNC:16354]
ENSG00000159167	5.96239	0.318757	-4.10561	5.88189e-06	4.04669e-05	STC1	stanniocalcin 1 [Source:HGNC Symbol;Acc:HGNC:11373]
ENSG00000112246	9.92354	1.89557	-2.39758	5.91046e-06	4.06434e-05	SIM1	single-minded family bHLH transcription factor 1 [Source:HGNC Symbol;Acc:HGNC:10882]
ENSG00000101197	1.57222	8.53818	2.41848	5.91616e-06	4.06524e-05	BIRC7	baculoviral IAP repeat containing 7 [Source:HGNC Symbol;Acc:HGNC:13702]
ENSG00000227825	1.97131	13.1094	2.69403	5.94367e-06	4.08005e-05	SLC9A7P1	solute carrier family 9 member 7 pseudogene 1 [Source:HGNC Symbol;Acc:HGNC:32679]
ENSG00000175556	38.6012	88.4107	1.19175	5.94652e-06	4.08005e-05	LONRF3	LON peptidase N-terminal domain and ring finger 3 [Source:HGNC Symbol;Acc:HGNC:21152]
ENSG00000226891	3.00991	10.7337	1.80573	6.03381e-06	4.13891e-05	LINC01359	long intergenic non-protein coding RNA 1359 [Source:HGNC Symbol;Acc:HGNC:50591]
ENSG00000229694	6.63798	0.702965	-3.22134	6.03982e-06	4.141e-05	LINC00484	long intergenic non-protein coding RNA 484 [Source:HGNC Symbol;Acc:HGNC:27862]
ENSG00000280721	913.932	446.355	-1.03365	6.05174e-06	4.1461e-05	LINC01943	long intergenic non-protein coding RNA 1943 [Source:HGNC Symbol;Acc:HGNC:52767]
ENSG00000234389	23.9345	58.0563	1.27774	6.05899e-06	4.15005e-05	AC007278.1	-
ENSG00000142945	2559.47	973.764	-1.39414	6.16286e-06	4.21599e-05	KIF2C	kinesin family member 2C [Source:HGNC Symbol;Acc:HGNC:6393]
ENSG00000254799	0	2.96537	3.98483	6.16656e-06	4.21748e-05	SLC25A47P1	solute carrier family 25 member 47 pseudogene 1 [Source:HGNC Symbol;Acc:HGNC:43860]
ENSG00000136869	51.247	282.503	2.46147	6.18916e-06	4.2319e-05	TLR4	toll like receptor 4 [Source:HGNC Symbol;Acc:HGNC:11850]
ENSG00000151117	38.3789	101.727	1.39965	6.19315e-06	4.23359e-05	TMEM86A	transmembrane protein 86A [Source:HGNC Symbol;Acc:HGNC:26890]
ENSG00000244161	5.06202	14.0747	1.48512	6.20444e-06	4.23817e-05	FLNB-AS1	FLNB antisense RNA 1 [Source:HGNC Symbol;Acc:HGNC:40239]
ENSG00000066279	3332.63	1236.02	-1.43091	6.44935e-06	4.39682e-05	ASPM	abnormal spindle microtubule assembly [Source:HGNC Symbol;Acc:HGNC:19048]
ENSG00000269102	2.17101	7.93048	1.87034	6.45677e-06	4.4008e-05	AC010320.3	-
ENSG00000237669	13.4118	31.1446	1.19844	6.57358e-06	4.47383e-05	HCG4P3	HLA complex group 4 pseudogene 3 [Source:HGNC Symbol;Acc:HGNC:22922]
ENSG00000244405	11.5615	54.0713	2.2261	6.58222e-06	4.47862e-05	ETV5	ETS variant 5 [Source:HGNC Symbol;Acc:HGNC:3494]
ENSG00000256433	0.0716481	2.59713	3.51681	6.59725e-06	4.48665e-05	AC005840.2	-
ENSG00000177685	195.512	400.648	1.03651	6.62883e-06	4.50482e-05	CRACR2B	calcium release activated channel regulator 2B [Source:HGNC Symbol;Acc:HGNC:28703]
ENSG00000185267	15.5194	34.4539	1.14374	6.64563e-06	4.51293e-05	CDNF	cerebral dopamine neurotrophic factor [Source:HGNC Symbol;Acc:HGNC:24913]
ENSG00000235351	11.1851	27.327	1.28802	6.6908e-06	4.53805e-05	AC114730.3	-
ENSG00000112218	180.464	76.6124	-1.23406	6.70728e-06	4.54701e-05	GPR63	G protein-coupled receptor 63 [Source:HGNC Symbol;Acc:HGNC:13302]
ENSG00000085999	755.709	281.849	-1.42269	6.76522e-06	4.58173e-05	RAD54L	RAD54 like [Source:HGNC Symbol;Acc:HGNC:9826]
ENSG00000283189	13.7621	30.8147	1.16629	6.76675e-06	4.58173e-05	AC104452.1	-
ENSG00000156510	30.9457	8.03487	-1.96008	6.77228e-06	4.58329e-05	HKDC1	hexokinase domain containing 1 [Source:HGNC Symbol;Acc:HGNC:23302]
ENSG00000283525	0.545631	7.18533	3.80644	6.77234e-06	4.58329e-05	AC005622.1	-
ENSG00000149212	2169.32	4827.38	1.15381	6.87177e-06	4.64605e-05	SESN3	sestrin 3 [Source:HGNC Symbol;Acc:HGNC:23060]
[truncated: 2,175 more rows]
